# Supplementary material for: Enhancer-associated H3K4 methylation safeguards in vitro germline competence
Source: Nat Commun. 2021 Oct 1;12:5771. doi: 10.1038/s41467-021-26065-6 (PMC8486853; doi:10.1038/s41467-021-26065-6)
Supplement: Supplementary file 7 — Supplementary Data 4 [file 41467_2021_26065_MOESM7_ESM.xlsx]

## Sheet: 2i ESC - Dorighi 2017
Ensembl ID	2i ESC WT rep1 (SRR5466771) [TPM]	2i ESC WT rep2 (SRR5466772) [TPM]	2i ESC WT rep3 (SRR5466773) [TPM]	2i ESC dCD rep1 (SRR5466777) [TPM]	2i ESC dCD rep2 (SRR5466778) [TPM]	2i ESC dCD rep3 (SRR5466779) [TPM]
ENSMUSG00000000001	42.8353	40.66	42.934	50.046	53.2155	50.1563
ENSMUSG00000000003	0	0	0	0	0	0
ENSMUSG00000000028	65.4617	63.6053	63.7914	57.8079	60.1284	59.5768
ENSMUSG00000000037	1.42706	1.50463	1.65336	2.64244	2.782	2.38416
ENSMUSG00000000049	0	0	0	0	0	0
ENSMUSG00000000056	10.9688	10.3182	10.8195	10.4521	11.3573	11.0417
ENSMUSG00000000058	0	0	0	0.262092	0.49293	0.236251
ENSMUSG00000000078	10.1373	10.6358	8.84746	24.314	25.8745	21.7414
ENSMUSG00000000085	13.3825	12.2931	13.3568	13.5654	15.0648	12.2378
ENSMUSG00000000088	570.882	598.99	604.826	739.017	799.177	767.017
ENSMUSG00000000093	0.331157	0.482679	0.355336	0.644259	0.548096	0.62377
ENSMUSG00000000094	0.269588	0.33239	0.372491	0.385899	0.342247	0.385533
ENSMUSG00000000103	0.0897889	0.15692	0.0788769	0.0543415	0	0.0613974
ENSMUSG00000000120	22.3866	21.0067	20.7705	28.8477	29.955	30.1206
ENSMUSG00000000125	0.0346591	0.0670326	0.064152	0.902546	1.14345	0.95702
ENSMUSG00000000126	0.540395	0.563946	0.412057	1.56317	1.61453	1.9914
ENSMUSG00000000127	14.7245	14.828	15.0399	15.5544	15.7462	14.768
ENSMUSG00000000131	107.075	105.714	110.901	78.2376	90.2932	83.8536
ENSMUSG00000000134	40.1784	40.4764	38.3235	29.494	31.6493	32.4939
ENSMUSG00000000142	16.0341	14.2473	14.6904	13.2037	10.9223	13.4963
ENSMUSG00000000148	15.8191	14.2051	15.621	14.976	14.406	15.117
ENSMUSG00000000149	37.912	39.0572	40.0688	38.0331	38.1811	39.8094
ENSMUSG00000000154	2.9645	3.40914	3.01301	0.374581	0.392705	0.193728
ENSMUSG00000000157	0	0	0	0	0	0.010101
ENSMUSG00000000159	0.076342	0.0255889	0.146936	0.0291157	0.0322902	0
ENSMUSG00000000167	1.15386	0.684504	0.693582	2.13725	1.97017	1.3587
ENSMUSG00000000168	54.4199	54.907	49.129	49.3088	50.0631	54.9079
ENSMUSG00000000171	120.036	124.783	117.903	137.49	148.431	136.256
ENSMUSG00000000182	0.552886	0.482239	0.240791	0.262424	0.220097	0.185799
ENSMUSG00000000183	0.087526	0.0637051	0.040475	0.0655317	0.0466295	0.0473964
ENSMUSG00000000184	1.64414	2.23115	0.897299	4.39144	5.21183	5.06502
ENSMUSG00000000194	39.6775	42.5987	39.2076	39.6295	41.6313	40.5399
ENSMUSG00000000197	0.770849	0.789699	0.883589	0.476799	0.334915	0.315666
ENSMUSG00000000202	0.262579	0.494602	0.738218	1.41097	0.560501	1.63079
ENSMUSG00000000204	0.0914493	0.0503909	0	0.0833466	0.0843495	0.0705074
ENSMUSG00000000214	0.128749	0.109598	0.76629	0.0557974	0.0621261	0.147821
ENSMUSG00000000215	0.172286	0.11107	0.531486	0.252757	0.291486	0.0820212
ENSMUSG00000000216	0	0	0	0.0131249	0	0.0170364
ENSMUSG00000000223	0.36802	0.356131	0.351408	0.512367	0.571118	0.545523
ENSMUSG00000000244	5.26387	5.14168	5.39824	0.842417	1.30952	0.836193
ENSMUSG00000000247	1.76592	1.57916	3.86832	2.26042	2.55168	3.06365
ENSMUSG00000000248	0.270888	0.174637	0.334265	0.331178	0.305538	0.0859754
ENSMUSG00000000253	7.45855	6.95203	7.03014	7.39986	8.35603	8.14759
ENSMUSG00000000263	0.0329114	0.042435	0.0286625	0.119271	0.176844	0.121641
ENSMUSG00000000266	0.23761	0.0930069	0.208336	0.318278	0.313019	0.36224
ENSMUSG00000000275	98.9832	89.2077	95.2687	112.732	105.744	112.947
ENSMUSG00000000276	13.3195	12.6976	12.2073	14.8911	14.7174	15.342
ENSMUSG00000000278	145.925	149.568	144.113	127.876	134.456	130.972
ENSMUSG00000000282	50.7413	46.1052	45.4363	51.258	50.132	54.2953
ENSMUSG00000000290	0.0360746	0.162797	0.0283669	0.101178	0.0705783	0.0547213
ENSMUSG00000000295	42.6524	44.071	43.8633	39.4508	43.9837	38.6494
ENSMUSG00000000296	30.9677	30.8393	38.4423	33.5165	37.1493	35.6866
ENSMUSG00000000301	7.12777	4.08339	4.45428	7.22468	5.22627	8.18304
ENSMUSG00000000303	72.4842	76.302	77.4674	129.251	122.489	134.465
ENSMUSG00000000305	4.22727	5.50476	4.55345	1.10467	1.14623	0.874486
ENSMUSG00000000308	47.0315	46.5515	49.0809	42.4811	38.4153	43.7178
ENSMUSG00000000317	0.666943	0.695153	0.765051	1.08861	1.08556	1.20586
ENSMUSG00000000318	0.378508	0.0298671	0	2.68191	1.88234	1.80898
ENSMUSG00000000320	0.899071	0.975128	0.820189	1.76144	2.25673	2.03187
ENSMUSG00000000325	64.3888	72.7258	69.5533	53.1258	60.3121	56.1478
ENSMUSG00000000326	18.307	19.4719	19.818	21.4256	25.3689	14.7933
ENSMUSG00000000339	43.568	46.8165	41.513	54.1274	55.7017	57.8225
ENSMUSG00000000340	20.7543	22.282	23.3654	24.3433	22.1023	23.2024
ENSMUSG00000000346	44.3653	42.9447	45.3179	49.3819	49.6633	46.1969
ENSMUSG00000000355	29.0539	25.0699	25.0558	27.365	32.139	24.9508
ENSMUSG00000000359	0	0.163969	0.0540163	0.886026	0.533019	0.617461
ENSMUSG00000000365	67.0412	79.0704	80.8778	69.9582	78.5989	67.4639
ENSMUSG00000000374	14.0949	12.9612	12.7124	13.8104	14.315	14.5671
ENSMUSG00000000378	28.5155	31.78	33.3821	38.4747	40.6503	39.4918
ENSMUSG00000000381	0	0	0	0	0	0
ENSMUSG00000000384	165.85	158.89	151.526	132.222	141.027	145.028
ENSMUSG00000000385	0	0.0324939	0	3.81878	4.58777	2.95154
ENSMUSG00000000386	0.736871	0.677043	0.573245	0.721567	0.872468	0.69019
ENSMUSG00000000392	0.357796	0.214804	0.320322	0.231393	0.153334	0.0896846
ENSMUSG00000000394	0	0	0	0	0	0
ENSMUSG00000000399	99.0099	103.008	99.2738	111.222	115.867	109.364
ENSMUSG00000000402	1.95414	2.36832	2.84664	2.10492	2.28779	1.88235
ENSMUSG00000000409	19.1384	18.2279	17.473	15.0001	14.641	12.6087
ENSMUSG00000000411	0.15511	0	0.2552	0.0379265	0.0437377	0.0492294
ENSMUSG00000000416	0.740507	0.36009	0.321841	0.313566	0.388269	0.566341
ENSMUSG00000000420	33.6078	36.755	34.2786	53.6114	51.7894	53.2873
ENSMUSG00000000435	0	0	0	0.0201004	0	0
ENSMUSG00000000439	21.0171	23.2399	21.0531	17.366	16.904	18.8788
ENSMUSG00000000440	0	0.0650239	0	0.563747	0.745871	0.587099
ENSMUSG00000000441	90.9552	95.2496	93.6805	101.155	102.721	98.0658
ENSMUSG00000000486	444.931	456.434	427.934	128.447	124.689	135.032
ENSMUSG00000000489	3.08131	2.67417	3.11199	3.3732	2.36998	3.35278
ENSMUSG00000000530	1.74604	0.66979	0.829616	0.922416	1.01513	0.969378
ENSMUSG00000000531	54.0005	56.6478	51.4809	43.3172	40.4514	44.8982
ENSMUSG00000000532	23.1096	23.8703	24.9535	16.9499	15.8941	16.3755
ENSMUSG00000000538	9.51261	9.3035	8.39498	6.43241	6.66613	6.99092
ENSMUSG00000000544	117.284	124.374	117.099	61.1215	61.123	63.9261
ENSMUSG00000000552	25.4417	26.1787	24.3392	23.6375	23.8277	25.7616
ENSMUSG00000000555	58.7312	57.3868	57.1875	62.1275	62.6329	65.381
ENSMUSG00000000560	0.139965	0.282016	0.257825	0.33508	0.194421	0.315505
ENSMUSG00000000561	161.948	154.682	142.816	149.789	159.583	154.232
ENSMUSG00000000562	0.248722	0.415366	0.220503	0.210247	0.281586	0.205429
ENSMUSG00000000563	269.963	282.159	284.966	297.466	330.716	298.047
ENSMUSG00000000567	0.161363	0.127219	0.184619	1.27666	1.17886	1.33998
ENSMUSG00000000568	796.422	858.793	797.397	808.709	806.475	827.978
ENSMUSG00000000579	32.9773	38.3436	36.5513	36.5015	38.1461	39.5274
ENSMUSG00000000581	32.631	34.3935	35.1996	52.1985	52.3472	49.9193
ENSMUSG00000000594	27.9084	27.4185	28.1261	31.5361	29.7299	30.0951
ENSMUSG00000000600	28.3391	31.0951	30.6372	30.5627	29.1312	27.6716
ENSMUSG00000000605	3.31883	2.42246	2.39418	3.81123	4.4628	3.77117
ENSMUSG00000000606	0.48833	0.417282	0.39474	0.511136	0.373942	0.430155
ENSMUSG00000000617	0.0479327	0.0205981	0.0394259	0.204141	0.199593	0.0831956
ENSMUSG00000000627	4.39996	3.95465	3.44437	3.03742	3.18745	2.72327
ENSMUSG00000000628	202.639	194.584	186.868	215.499	188.206	218.081
ENSMUSG00000000631	41.7092	40.454	42.4098	46.1444	44.2615	48.3047
ENSMUSG00000000632	0.75216	0.627648	0.658611	4.29073	4.96993	5.53383
ENSMUSG00000000673	0.655366	0.885105	0.671831	0.393682	0.57272	0.849487
ENSMUSG00000000682	0.567442	0.17728	0.339323	0.201713	0.232621	0.265987
ENSMUSG00000000686	0.8003	0.749548	0.808899	0.420353	0.623787	0.844142
ENSMUSG00000000690	0.0297572	0.0193363	0.0735467	0.108851	0.0253181	0.0707083
ENSMUSG00000000693	1.91551	2.29725	2.11818	2.37586	2.52951	2.51339
ENSMUSG00000000701	0.0687997	0.0960941	0	0.252337	0.0582001	0.0327539
ENSMUSG00000000706	0.226271	0.554649	0.0947964	0.799664	0.428672	0.690369
ENSMUSG00000000708	38.1205	39.2778	41.6023	26.565	26.8916	25.3504
ENSMUSG00000000711	37.7642	38.5761	40.2934	37.6727	37.1252	38.115
ENSMUSG00000000724	0.698809	0.376859	0.429275	0.387431	0.119929	0.324468
ENSMUSG00000000730	469.281	474.11	434.723	257.067	267.584	258.339
ENSMUSG00000000731	125.765	111.948	116.806	69.0506	72.2164	74.7994
ENSMUSG00000000732	19.8153	18.3096	17.1011	11.5131	10.631	11.852
ENSMUSG00000000738	43.4594	45.0258	40.2602	50.8027	44.2282	47.1649
ENSMUSG00000000739	2.67352	3.02336	2.7043	2.42973	1.74453	2.3356
ENSMUSG00000000740	3260.24	3421.49	3249.23	3244.7	3398.12	3355.07
ENSMUSG00000000743	69.993	68.7618	63.4866	74.9053	77.6955	77.7916
ENSMUSG00000000751	194.483	199.606	188.019	179.724	178.321	179.073
ENSMUSG00000000753	0.564957	0.478218	0.301727	2.37594	1.36423	1.57301
ENSMUSG00000000759	17.5982	16.8822	15.8209	16.0642	14.8239	13.9538
ENSMUSG00000000766	0.0617243	0.0933566	0.0812393	0.0206318	0	0.0162013
ENSMUSG00000000776	23.4428	23.9838	20.7239	25.5957	27.2353	26.8786
ENSMUSG00000000782	17.4273	16.6399	16.9946	18.5988	17.0749	18.1803
ENSMUSG00000000787	224.365	218.017	214.059	254.831	252.734	256.661
ENSMUSG00000000791	0.89396	0.780164	0.747849	0.547828	0.524301	0.488875
ENSMUSG00000000792	1.52172	1.34744	1.22167	6.06537	6.26578	5.30684
ENSMUSG00000000794	0.436046	0.464519	0.395706	0.588375	0.606663	0.589348
ENSMUSG00000000804	15.9552	17.1533	15.9147	16.4996	18.7647	20.5585
ENSMUSG00000000805	0.277214	0.589654	0.161233	19.8997	18.0472	18.3116
ENSMUSG00000000811	10.6508	11.2315	10.221	6.72456	7.28838	7.07164
ENSMUSG00000000817	0	0.0193164	0	0	0	0.0285288
ENSMUSG00000000823	53.1214	47.3189	44.2276	44.3916	41.0354	51.9433
ENSMUSG00000000826	47.9493	44.7654	40.6586	53.8639	53.5979	53.5187
ENSMUSG00000000827	155.927	143.616	153.111	152.33	156.879	153.43
ENSMUSG00000000838	46.2231	43.7006	52.066	44.2267	44.865	44.9111
ENSMUSG00000000861	0.342645	0.377239	0.299937	0.508606	0.440987	0.396814
ENSMUSG00000000869	1.48592	0.95795	0.916784	1.63497	0.418997	0.712523
ENSMUSG00000000876	10.9144	13.4163	11.4751	9.91778	10.9302	11.4291
ENSMUSG00000000881	10.1733	7.61472	10.8416	13.2775	12.7439	16.1433
ENSMUSG00000000884	19.6772	19.1468	16.475	14.3744	12.0393	13.9745
ENSMUSG00000000889	0	0	0	0	0	0
ENSMUSG00000000901	32.7696	33.3326	31.7614	38.209	38.7874	40.2078
ENSMUSG00000000902	103.853	109.913	106.047	106.075	111.595	106.914
ENSMUSG00000000903	2.48346	1.8371	2.16269	3.12207	4.22146	3.76435
ENSMUSG00000000915	8.19453	6.86408	6.96855	8.27311	6.64425	7.30125
ENSMUSG00000000916	43.5329	45.7369	43.0689	32.0568	30.7496	38.2621
ENSMUSG00000000934	9.64812	9.22983	10.3872	9.67774	9.20515	9.37268
ENSMUSG00000000938	0.488781	0.429515	0.360816	0.41016	0.198875	0.322905
ENSMUSG00000000942	0.268731	0.197996	0.426348	0.619535	0.487133	0.456915
ENSMUSG00000000948	10.0043	9.22262	10.3675	8.18527	9.11993	7.98598
ENSMUSG00000000957	8.8454	9.00006	9.13733	15.0127	15.2745	16.6062
ENSMUSG00000000958	21.6626	23.2819	18.7198	21.5206	23.5912	21.5713
ENSMUSG00000000959	132.74	138.086	129.812	140.187	146.429	147.494
ENSMUSG00000000976	15.2363	12.0151	14.4357	11.8505	13.2386	13.5186
ENSMUSG00000000982	0	0.154054	0	0.876435	1.01072	0.625697
ENSMUSG00000000983	0	0	0	0	0	0
ENSMUSG00000001014	3.46478	3.00569	3.66086	1.92903	2.23206	2.72829
ENSMUSG00000001016	143.288	142.097	151.987	158.423	156.182	150.437
ENSMUSG00000001017	167.597	162.448	155.71	165.689	165.197	165.83
ENSMUSG00000001018	36.7962	38.7253	36.4376	38.7661	42.1974	40.1992
ENSMUSG00000001020	0	0	0	0	0	0
ENSMUSG00000001021	0.138195	0.134288	0	0.205693	0	0
ENSMUSG00000001023	0	0	0	0	0	0
ENSMUSG00000001025	18.6977	21.3315	22.6067	42.4065	45.2381	41.6208
ENSMUSG00000001027	0.00752234	0.0145486	0	0.0441435	0.0381805	0.017906
ENSMUSG00000001029	0.309536	0.718085	1.51378	0.474514	0.96004	0.838892
ENSMUSG00000001034	31.2469	29.3654	29.574	41.9929	42.7847	45.7684
ENSMUSG00000001036	54.9228	53.9338	59.5174	56.8376	52.0053	55.3539
ENSMUSG00000001039	32.3928	37.6493	31.0649	30.7819	32.1644	33.5693
ENSMUSG00000001052	24.1775	24.1788	23.2868	31.8708	30.7386	32.0204
ENSMUSG00000001053	64.51	70.4919	65.9645	45.0613	48.5238	47.0717
ENSMUSG00000001054	81.2901	82.5488	77.756	52.9827	60.5404	58.3367
ENSMUSG00000001056	321.784	340.715	321.15	348.767	387.906	365.576
ENSMUSG00000001062	7.94047	7.45429	7.56872	11.5318	8.00011	8.88763
ENSMUSG00000001065	9.41685	9.27904	9.15569	8.99024	8.50217	9.40493
ENSMUSG00000001076	0.851604	0.63137	1.20848	1.93653	1.36876	1.88524
ENSMUSG00000001082	126.941	119.293	115.867	123.206	116.179	123.47
ENSMUSG00000001089	30.7921	32.405	30.2659	29.6366	28.0913	28.2842
ENSMUSG00000001095	0.367635	0.281448	0.396942	0.25282	0.330433	0.328166
ENSMUSG00000001098	17.7093	16.6658	19.1623	43.1744	49.7954	45.0911
ENSMUSG00000001100	105.984	106.4	99.934	83.0627	85.9425	87.7595
ENSMUSG00000001103	0	0	0	0	0	0.0240828
ENSMUSG00000001105	46.7744	44.9108	49.4341	51.0177	58.2098	53.2812
ENSMUSG00000001119	0.113096	0.105317	0.12405	0.267317	0.503614	0.305107
ENSMUSG00000001120	20.5456	23.5738	29.2792	17.2477	18.3914	20.7383
ENSMUSG00000001123	1.18524	1.7917	1.96623	1.69475	2.00527	1.77847
ENSMUSG00000001127	57.6707	59.5706	64.4998	64.1337	57.8676	66.4949
ENSMUSG00000001128	11.1707	9.85731	9.34212	5.93463	5.55679	6.48419
ENSMUSG00000001131	53.0153	54.687	55.4739	49.2409	49.3749	48.9713
ENSMUSG00000001134	41.2194	40.3701	36.3188	37.1888	40.7786	38.3146
ENSMUSG00000001138	17.8207	16.0041	16.6768	18.5723	17.2367	16.9733
ENSMUSG00000001143	19.0891	20.7248	20.4563	16.6703	18.6614	18.8063
ENSMUSG00000001150	49.4982	48.2797	44.7793	45.6736	46.644	44.3605
ENSMUSG00000001151	69.9972	70.4227	69.6869	55.4642	55.2013	57.9204
ENSMUSG00000001155	0.0339616	0	0.0329606	0.0220351	0.0254114	0
ENSMUSG00000001156	5.77578	4.80401	4.63627	3.76677	2.94983	3.90348
ENSMUSG00000001157	23.7401	25.144	24.5385	21.3729	21.5698	20.9179
ENSMUSG00000001158	67.5038	65.739	67.8116	69.2237	78.0529	67.8698
ENSMUSG00000001166	2.60039	2.5016	2.29088	1.63062	1.77496	2.13893
ENSMUSG00000001168	0.176201	0.272626	0.260911	0.129251	0.0596219	0.0801052
ENSMUSG00000001173	27.0296	25.8203	27.8879	19.6808	18.8676	17.8005
ENSMUSG00000001175	214.017	214.875	218.56	209.784	226.475	221.809
ENSMUSG00000001211	76.716	75.4733	72.258	71.6554	78.781	78.2349
ENSMUSG00000001225	0.534667	0.529206	0.765561	0.183285	0.259425	0.357901
ENSMUSG00000001227	6.32083	6.59486	6.66966	4.31985	3.77838	4.12809
ENSMUSG00000001228	426.382	424.842	416.925	264.878	262.508	268.961
ENSMUSG00000001229	27.4052	26.585	26.6464	27.0475	27.0976	27.4638
ENSMUSG00000001240	32.9703	31.7795	35.1032	28.3642	27.7061	31.5245
ENSMUSG00000001247	10.9272	12.0636	11.2635	19.047	19.8888	20.0491
ENSMUSG00000001248	58.6792	58.2949	60.3668	55.5106	57.595	60.125
ENSMUSG00000001249	6.2025	7.00901	10.0147	4.44082	2.42166	3.95418
ENSMUSG00000001260	0.107958	0.102621	0.0619208	0.158818	0.103101	0.132527
ENSMUSG00000001270	953.605	992.593	953.668	555.652	563.82	574.957
ENSMUSG00000001280	79.4317	85.5347	83.3611	70.4027	65.8335	73.9795
ENSMUSG00000001281	10.3889	9.41697	9.23404	5.91909	5.63373	4.97218
ENSMUSG00000001285	71.4756	78.96	79.6124	66.3735	70.824	68.719
ENSMUSG00000001288	109.737	104.458	101.052	81.9906	88.6751	88.8663
ENSMUSG00000001289	130.8	120.779	126.516	129.304	142.705	140.568
ENSMUSG00000001300	3.0896	3.55172	3.19401	12.4733	10.5268	10.7335
ENSMUSG00000001305	96.4966	96.4678	98.6242	98.2452	105.256	96.254
ENSMUSG00000001313	36.0999	38.2608	35.3591	30.0581	35.3353	33.3452
ENSMUSG00000001323	4.28577	4.33441	4.27997	5.09003	5.54417	5.24045
ENSMUSG00000001333	3.7253	3.12331	3.53122	18.562	17.2515	19.1775
ENSMUSG00000001334	1.19085	1.18206	0.826438	1.60676	1.96749	1.52897
ENSMUSG00000001348	37.7348	37.4401	36.5239	15.3289	13.7551	15.5339
ENSMUSG00000001349	0.853815	1.25971	1.34111	15.844	15.7143	12.5887
ENSMUSG00000001366	13.6736	13.4028	12.1977	16.4297	17.9231	17.4165
ENSMUSG00000001376	26.7337	26.1993	27.5835	20.5388	20.9567	20.4619
ENSMUSG00000001380	92.6009	92.5698	86.3413	94.2677	95.4685	94.3784
ENSMUSG00000001383	70.8135	77.3595	72.8285	75.7276	81.9492	75.0304
ENSMUSG00000001403	324.411	333.11	324.462	342.545	374.421	354.966
ENSMUSG00000001415	107.651	110.081	107.601	108.797	105.603	104.358
ENSMUSG00000001416	531.134	535.795	520.83	576.285	609.689	578.197
ENSMUSG00000001418	111.579	109.378	106.995	113.114	114.759	112.86
ENSMUSG00000001419	38.6196	38.8082	40.0443	57.887	53.4434	59.7175
ENSMUSG00000001420	12.3556	12.9918	9.31516	14.3875	14.7604	15.3077
ENSMUSG00000001424	142.901	136.508	137.239	136.199	132.983	142.794
ENSMUSG00000001435	100.231	110.931	94.9985	141.351	142.025	155.608
ENSMUSG00000001436	19.0636	18.2118	19.9418	19.6097	22.4783	24.2755
ENSMUSG00000001440	306.573	299.601	298.189	291.885	295.261	287.543
ENSMUSG00000001441	138.887	155.944	157.733	124.402	127.241	113.422
ENSMUSG00000001444	4.45233	4.18415	3.93601	1.38113	1.06808	1.33928
ENSMUSG00000001445	65.0199	68.5847	65.7155	64.7683	68.0578	70.4603
ENSMUSG00000001467	29.5578	26.4178	27.5855	30.8774	30.9991	29.8301
ENSMUSG00000001472	134.869	133.827	132.644	127.505	131.506	134.891
ENSMUSG00000001473	117.308	119.901	108.771	200.918	212.844	206.029
ENSMUSG00000001482	62.1218	64.6969	61.2876	63.195	62.5033	62.2412
ENSMUSG00000001493	0.479906	0.58621	0.249342	0.0926396	0.170935	0.072149
ENSMUSG00000001494	0.0276773	0	0	0.0406049	0.0468265	0.026353
ENSMUSG00000001496	0.178525	0.0820697	0.123432	0.514966	0.39976	0.588318
ENSMUSG00000001497	0.0140665	0.0868427	0.128219	0.230353	0.196253	0.299554
ENSMUSG00000001504	11.4349	9.30885	10.3391	13.5445	13.8735	15.6802
ENSMUSG00000001506	0.370781	0.2662	0.283027	3.65793	3.80665	3.6347
ENSMUSG00000001507	16.3933	17.2384	16.3001	29.5903	30.0669	31.1981
ENSMUSG00000001508	0.242842	0.741665	0.473196	0.140648	0.162198	0.0211566
ENSMUSG00000001510	0.146791	0.229826	0.155258	2.26122	2.04003	2.19635
ENSMUSG00000001517	34.1698	31.4815	32.2973	36.0765	31.9865	35.9356
ENSMUSG00000001518	26.3667	28.1325	24.6122	19.273	22.2044	21.0039
ENSMUSG00000001520	0.793935	0.799438	0.816642	1.43198	0.911286	0.813419
ENSMUSG00000001521	29.5964	28.8257	30.713	23.3474	23.7562	24.0822
ENSMUSG00000001524	73.7469	68.9261	62.7884	62.2103	66.6622	69.4589
ENSMUSG00000001525	1387.3	1394.2	1342.3	1354.99	1373	1379.5
ENSMUSG00000001542	44.8285	48.7737	55.7483	39.7823	38.537	39.5337
ENSMUSG00000001552	173.352	177.124	171.069	155.127	153.623	158.788
ENSMUSG00000001555	2.24583	2.50226	2.29389	15.8676	14.7001	15.307
ENSMUSG00000001558	1.14012	1.25193	1.23101	1.96537	1.88072	1.92921
ENSMUSG00000001566	0.800917	1.12022	1.05451	0.794026	0.867495	1.16628
ENSMUSG00000001569	29.5442	24.0133	26.4445	23.4052	25.7851	26.7752
ENSMUSG00000001576	89.6376	99.0531	96.0682	106.577	103.397	112.201
ENSMUSG00000001583	10.973	11.2975	10.4701	6.86845	6.73962	7.87763
ENSMUSG00000001588	8.56329	8.91473	7.984	1.05712	0.81722	0.860168
ENSMUSG00000001604	122.513	122.105	110.942	82.7855	84.1302	85.1312
ENSMUSG00000001622	0.443489	0.0503054	0.181177	0.271991	0.127895	0.284887
ENSMUSG00000001627	69.8958	74.8211	82.31	72.2933	77.184	78.1686
ENSMUSG00000001630	12.4229	14.3771	14.1327	12.5422	14.5946	12.0912
ENSMUSG00000001632	29.5909	28.6403	28.6263	27.7303	27.6685	28.2395
ENSMUSG00000001642	370.82	374.989	342.696	331.437	363.134	338.746
ENSMUSG00000001655	6.68639	6.65398	6.94947	5.54664	4.87805	4.88167
ENSMUSG00000001656	0.113735	0.146647	0.210518	0.0834294	0.168372	0.189513
ENSMUSG00000001657	0.0854863	0.0934519	0.116044	0.263634	0.426545	0.293927
ENSMUSG00000001661	0.295964	0.21582	0.0957649	0.488681	0.853439	0.636396
ENSMUSG00000001663	0.618636	1.04127	0.784828	1.84274	3.13712	1.81533
ENSMUSG00000001665	3.82931	5.07752	4.12289	7.69862	8.00192	8.39072
ENSMUSG00000001666	118.697	120.182	110.807	117.76	117.109	115.021
ENSMUSG00000001670	0	0.157232	0	1.16287	1.08882	0.870823
ENSMUSG00000001672	0.32476	0.319425	0.719809	3.74308	1.71875	1.9285
ENSMUSG00000001674	93.7475	94.1995	93.2931	101.812	108.32	99.3328
ENSMUSG00000001687	66.9322	63.8358	61.9903	67.5425	69.0335	66.4931
ENSMUSG00000001700	0.778509	0.887263	0.838521	3.26249	3.46106	3.67772
ENSMUSG00000001707	101.013	109.84	106.887	97.8279	98.9455	95.0966
ENSMUSG00000001729	38.1747	39.3549	39.8691	59.7609	56.5905	58.8225
ENSMUSG00000001739	0.368969	0.225009	0.156611	0.186197	0.312124	0.226583
ENSMUSG00000001741	0.309277	0.385987	0.372351	0.316598	0.251402	0.459523
ENSMUSG00000001750	18.156	19.3668	17.044	24.8826	27.0829	25.4587
ENSMUSG00000001751	1.86364	2.38694	1.95803	3.5512	3.42485	3.46908
ENSMUSG00000001755	20.4609	20.8982	21.1077	21.345	24.2377	23.2143
ENSMUSG00000001761	22.4588	21.7545	21.8996	24.202	25.1191	25.3668
ENSMUSG00000001763	4.20083	4.50672	4.59045	3.24958	2.7229	3.15114
ENSMUSG00000001767	28.4246	27.307	26.6798	27.2061	27.2866	24.7539
ENSMUSG00000001768	3.04573	3.07365	2.83464	3.31144	2.77763	3.00844
ENSMUSG00000001773	0.284834	0.098783	0.147021	0.0962168	0.0184932	0.114484
ENSMUSG00000001774	64.6065	64.0427	63.1961	58.3088	61.2052	50.7082
ENSMUSG00000001783	115.66	112.692	112.032	118.826	125.907	119.63
ENSMUSG00000001785	71.0773	69.1797	63.5901	70.927	77.2609	72.0328
ENSMUSG00000001786	17.2489	18.5981	16.3655	14.3977	16.358	14.6494
ENSMUSG00000001794	494.101	528.74	510.85	483.97	500.812	516.069
ENSMUSG00000001802	6.50352	6.59637	6.20976	3.82034	3.65171	4.56409
ENSMUSG00000001804	0	0.00972494	0	0	0	0
ENSMUSG00000001815	0	0.0079081	0	0	0	0.0211566
ENSMUSG00000001819	2.88645	2.90579	3.31519	2.23134	2.55445	2.31495
ENSMUSG00000001823	0.0216791	0.0139762	0	0.0477074	0.0733564	0.082567
ENSMUSG00000001827	101.135	106.184	105.262	131.071	138.339	136.979
ENSMUSG00000001829	80.7143	81.6839	80.8335	61.7148	62.1189	63.7921
ENSMUSG00000001833	66.9416	68.0746	73.7153	91.5797	98.5046	83.8893
ENSMUSG00000001844	36.5428	32.8959	35.349	33.4158	37.0171	35.0469
ENSMUSG00000001847	95.903	93.386	96.7627	93.4015	99.7378	96.4197
ENSMUSG00000001855	50.8226	46.5963	45.0138	48.3461	44.8772	48.3528
ENSMUSG00000001864	4.13379	4.60849	4.81756	14.364	11.6453	13.8879
ENSMUSG00000001865	0	0	0	0	0	0
ENSMUSG00000001870	18.9573	18.4126	20.1981	17.5184	16.0735	18.3076
ENSMUSG00000001891	23.3224	20.7269	23.7651	23.8938	23.461	20.3808
ENSMUSG00000001901	1.31945	1.32903	1.34455	0.50853	0.595335	0.558819
ENSMUSG00000001909	197.26	194.065	187.762	161.783	170.404	169.659
ENSMUSG00000001911	1.92341	2.53187	2.48064	1.61198	1.13883	1.12346
ENSMUSG00000001918	69.5441	67.6732	69.1602	62.463	54.6858	63.7086
ENSMUSG00000001924	333.084	331.313	333.158	361.835	355.805	382.975
ENSMUSG00000001930	15.8078	13.5822	14.0652	4.22117	3.72213	4.44917
ENSMUSG00000001942	7.51003	7.23176	8.48038	6.17986	7.42619	6.49905
ENSMUSG00000001943	3.17936	3.78547	5.13228	2.00125	1.56097	1.89575
ENSMUSG00000001946	0.722427	0.823387	0.571805	1.90372	2.19881	2.22261
ENSMUSG00000001948	1.15623	1.4637	1.25083	1.00314	2.41862	1.76564
ENSMUSG00000001962	73.491	74.3258	72.8533	72.177	74.01	73.7369
ENSMUSG00000001964	79.3555	76.707	72.7394	82.2829	87.1614	86.6204
ENSMUSG00000001983	13.7411	13.8267	12.6597	14.2	15.1191	13.393
ENSMUSG00000001985	26.2939	26.3563	26.0529	19.4024	18.465	20.3002
ENSMUSG00000001986	0.167634	0.189937	0.30239	0.741484	0.899258	0.613899
ENSMUSG00000001988	0.407053	0.321428	0.291674	0.515641	0.149966	0.440334
ENSMUSG00000001995	23.919	23.5942	23.357	21.6185	20.8963	21.3966
ENSMUSG00000001998	9.21112	8.3371	9.02483	10.4212	10.4973	9.17803
ENSMUSG00000001999	10.3321	12.0397	11.0041	12.7753	12.0656	12.4972
ENSMUSG00000002006	19.7722	19.351	20.4499	8.09342	8.78726	8.37424
ENSMUSG00000002007	0.0400735	0.0939365	0.14384	0.200928	0.0986083	0.391213
ENSMUSG00000002010	193.183	197.984	186.213	164.577	169.587	167.694
ENSMUSG00000002012	8.80563	6.89471	6.59533	5.64942	5.26154	5.64317
ENSMUSG00000002014	122.018	120.943	119.042	117.473	128.674	119.882
ENSMUSG00000002015	94.4667	98.8574	95.0881	95.7688	100.032	93.5361
ENSMUSG00000002017	39.881	36.9971	37.1823	39.8834	41.0237	39.3989
ENSMUSG00000002020	0.316509	0.387467	0.421944	0.558075	0.476161	0.737279
ENSMUSG00000002028	13.1074	12.4053	10.7941	14.6162	13.0417	13.9224
ENSMUSG00000002031	86.4654	76.182	84.8588	74.5003	78.0154	76.1392
ENSMUSG00000002032	0.766072	0.769773	1.06495	1.71655	0.593788	0.770707
ENSMUSG00000002033	0.043258	0.0418418	0.115775	0.100555	0.0914836	0.270927
ENSMUSG00000002043	63.1845	69.2909	69.366	56.2067	58.0904	61.6975
ENSMUSG00000002052	79.0282	77.6882	77.2094	84.6546	80.1155	88.4169
ENSMUSG00000002055	45.4801	46.7254	46.6162	47.9233	47.441	47.9308
ENSMUSG00000002057	0.0329747	0.0744044	0.0610342	0.0120941	0.0139472	0.0395882
ENSMUSG00000002058	34.4497	34.9792	32.876	27.2736	29.9069	29.6613
ENSMUSG00000002059	47.3756	43.4653	44.2869	39.1508	44.616	46.0091
ENSMUSG00000002064	38.5517	41.5483	34.6116	35.0955	39.2908	38.7321
ENSMUSG00000002068	154.477	157.09	150.719	104.23	110.787	105.742
ENSMUSG00000002076	103.152	106.783	106.687	55.8851	57.0003	53.9719
ENSMUSG00000002083	25.0102	22.4105	24.4415	29.5544	30.9319	31.6902
ENSMUSG00000002100	1.09582	0.867023	0.89122	0.91552	0.743875	0.737695
ENSMUSG00000002102	357.453	366.461	330.474	369.917	384.7	371.941
ENSMUSG00000002103	9.02043	10.7499	8.83235	7.90607	8.74728	11.9243
ENSMUSG00000002104	2.66134	2.57983	2.30161	1.12941	1.40878	1.39662
ENSMUSG00000002105	10.9458	9.9295	10.2812	9.37575	10.0907	10.1632
ENSMUSG00000002107	5.10097	6.24826	6.01272	5.61012	5.85236	6.48936
ENSMUSG00000002108	0.732364	0.465206	1.07871	1.15934	0.872277	1.15467
ENSMUSG00000002109	11.8029	11.9582	10.6409	8.74613	8.72769	9.88507
ENSMUSG00000002111	1.22408	1.40042	1.2184	1.93499	1.2887	1.39309
ENSMUSG00000002129	76.4475	76.153	76.7499	82.9143	80.8332	82.0763
ENSMUSG00000002147	33.8978	37.0262	34.6969	25.7159	23.2242	24.5017
ENSMUSG00000002190	7.7621	7.97919	8.1067	3.2127	2.99975	3.04125
ENSMUSG00000002204	2.57758	2.88262	2.41667	1.15138	1.40133	1.39252
ENSMUSG00000002205	26.8063	29.2933	29.0911	30.5699	30.3253	30.105
ENSMUSG00000002210	25.4769	29.6029	26.3636	20.2173	18.9179	22.0756
ENSMUSG00000002221	46.1228	45.8077	46.7324	47.9569	45.2875	53.3198
ENSMUSG00000002222	33.3299	34.2549	35.8294	34.1133	32.3785	32.0929
ENSMUSG00000002227	249.111	231.474	231.531	190.56	178.342	190.683
ENSMUSG00000002228	34.3353	37.0599	31.0482	25.585	21.2652	24.9135
ENSMUSG00000002233	38.3437	38.9164	39.7514	79.0718	83.6102	80.5607
ENSMUSG00000002240	0	0	0	0	0	0
ENSMUSG00000002249	6.4237	5.70924	5.51086	12.059	10.8071	11.6904
ENSMUSG00000002250	28.165	27.0397	28.7615	24.0161	24.2438	22.5233
ENSMUSG00000002257	46.5974	48.8191	50.4167	28.2306	32.3393	30.4661
ENSMUSG00000002265	20.137	19.6544	22.2043	38.9786	37.8832	37.3503
ENSMUSG00000002266	0.65142	0.464168	0.595841	1.81658	2.00433	1.68226
ENSMUSG00000002274	73.9823	75.5188	72.767	66.8552	70.7867	70.8882
ENSMUSG00000002279	16.0552	16.243	16.4512	13.7797	15.9634	14.6274
ENSMUSG00000002280	25.1535	23.5318	20.2742	25.9412	25.2315	24.277
ENSMUSG00000002289	18.9852	20.2297	18.6819	13.7182	15.2005	13.3631
ENSMUSG00000002297	90.7538	90.912	99.0778	94.5028	99.1447	92.5671
ENSMUSG00000002307	66.649	71.8397	71.4292	77.6708	74.7579	86.4086
ENSMUSG00000002308	61.4741	60.1832	54.7319	50.332	52.2972	53.0178
ENSMUSG00000002319	78.8846	69.9067	74.4308	75.509	77.7911	74.4959
ENSMUSG00000002320	36.3948	30.643	32.947	36.3949	35.9912	35.4856
ENSMUSG00000002324	10.106	9.18115	10.3408	14.7103	15.0701	15.9201
ENSMUSG00000002325	7.98148	10.1616	9.88889	8.64834	9.94785	8.06787
ENSMUSG00000002326	18.0467	16.1905	14.4294	19.5261	21.1001	18.5406
ENSMUSG00000002329	25.4101	25.4131	24.4335	28.1963	28.0842	27.9838
ENSMUSG00000002332	26.6279	25.7698	26.1585	27.1373	26.6913	27.4738
ENSMUSG00000002341	0.72096	0.790523	0.789018	0.684083	0.744664	0.81807
ENSMUSG00000002342	34.25	36.7969	29.1382	34.4024	32.1014	37.7258
ENSMUSG00000002343	29.2989	28.3169	26.7719	25.6097	25.7856	26.7574
ENSMUSG00000002345	45.9695	46.0281	49.1108	42.2378	49.026	46.1566
ENSMUSG00000002346	9.47151	9.69038	9.87306	5.90216	5.30153	5.93789
ENSMUSG00000002365	17.3771	15.0007	17.3812	21.3287	20.8114	18.2936
ENSMUSG00000002372	98.4345	97.8888	96.1387	95.2502	93.082	99.6993
ENSMUSG00000002379	311.829	330.325	304.743	297.161	301.968	302.161
ENSMUSG00000002384	0.906089	0.745757	0.859702	2.58866	2.51642	2.76062
ENSMUSG00000002393	28.6539	32.7979	32.1009	35.2142	37.7568	36.4882
ENSMUSG00000002395	149.729	153.98	136.147	119.956	130.13	133.064
ENSMUSG00000002396	12.5438	12.8827	14.8387	9.85215	11.1112	10.311
ENSMUSG00000002409	9.89431	9.5972	8.98299	10.7783	10.4702	11.1568
ENSMUSG00000002413	9.44626	9.87495	10.263	11.3268	9.83745	10.9164
ENSMUSG00000002416	118.743	128.174	121.725	115.634	137.747	119.727
ENSMUSG00000002428	12.5421	14.715	14.6509	14.4775	14.8272	13.2257
ENSMUSG00000002455	78.4944	79.3948	75.2758	74.6245	77.093	77.7372
ENSMUSG00000002458	21.2441	23.3378	24.9135	36.1249	31.9542	33.494
ENSMUSG00000002459	0.496255	0.566432	0.737386	0.487572	0.481954	0.260458
ENSMUSG00000002475	0.751226	0.691864	0.582245	1.55754	1.31637	1.80847
ENSMUSG00000002477	203.102	212.931	223.17	232.588	256.602	229.474
ENSMUSG00000002486	12.2552	13.7084	13.3949	15.6294	15.8203	15.6482
ENSMUSG00000002489	13.8834	15.3212	17.5603	14.362	13.2501	14.3915
ENSMUSG00000002496	101.627	101.696	95.0232	81.9183	78.3466	81.6956
ENSMUSG00000002500	2.90121	3.36179	2.63589	0.926778	1.42504	0.779708
ENSMUSG00000002504	38.8335	35.2013	34.7785	26.3436	27.0021	25.9145
ENSMUSG00000002524	200.439	205.333	197.935	208.249	218.859	216.697
ENSMUSG00000002546	22.8507	19.5258	18.1374	15.8599	16.5687	21.0032
ENSMUSG00000002550	38.7614	39.5706	40.7507	37.103	39.5674	38.6842
ENSMUSG00000002565	0.258506	0.310493	0.256207	0.295309	0.26572	0.236753
ENSMUSG00000002578	1.81999	1.3849	1.16259	1.32252	1.14663	1.70913
ENSMUSG00000002580	54.3395	53.3164	53.1158	55.5097	58.9194	54.7865
ENSMUSG00000002588	0	0	0.0493974	0	0	0
ENSMUSG00000002602	2.48701	3.23905	1.29111	1.77394	1.23649	1.94303
ENSMUSG00000002603	8.72032	8.82985	9.46342	8.40387	9.7475	9.42734
ENSMUSG00000002608	38.9885	34.91	35.2524	40.9206	36.5957	38.676
ENSMUSG00000002617	1.85675	2.1187	2.54143	2.0379	2.30766	2.05052
ENSMUSG00000002625	53.9829	52.2693	52.7066	52.3793	48.6509	55.3106
ENSMUSG00000002633	0.0378692	0.0976549	0.0233646	0.0833358	0.0961047	0.0360572
ENSMUSG00000002635	57.9984	59.9989	63.984	49.815	51.6927	54.0517
ENSMUSG00000002658	96.6671	94.1093	91.0979	99.3292	96.5536	94.8143
ENSMUSG00000002660	161.128	159.83	154.28	131.447	141.072	134.661
ENSMUSG00000002661	56.1375	54.3786	51.9862	41.6461	44.6428	40.5343
ENSMUSG00000002664	1.28664	0.829478	0.793833	0.943802	1.36052	0.306269
ENSMUSG00000002668	4.31029	2.27417	2.45134	1.89889	1.13915	1.83204
ENSMUSG00000002679	33.9123	31.9585	32.8186	38.8532	38.9966	38.0492
ENSMUSG00000002688	1.01385	0.938995	0.863403	1.77022	1.72738	1.73353
ENSMUSG00000002699	0	0	0.0530746	0	0	0.0273396
ENSMUSG00000002718	107.739	104.425	110.713	118.443	129.736	117.854
ENSMUSG00000002728	48.9764	48.6485	47.5558	60.5491	61.9044	57.8942
ENSMUSG00000002731	9.6754	10.8058	10.5333	10.8837	9.66526	10.1391
ENSMUSG00000002732	4.09517	5.46883	5.55151	4.88841	6.60837	5.46551
ENSMUSG00000002733	32.6239	34.3055	43.1158	40.3857	44.5486	47.2913
ENSMUSG00000002741	51.3054	52.155	49.9773	52.7156	55.7434	54.058
ENSMUSG00000002748	63.05	61.9391	61.609	62.0468	59.9666	60.7302
ENSMUSG00000002763	20.5634	20.0461	19.7822	32.3299	32.4819	33.685
ENSMUSG00000002767	201.605	199.184	188.445	171.325	175.965	177.24
ENSMUSG00000002768	87.3862	91.5185	96.2131	100.791	115.343	114.461
ENSMUSG00000002769	3.18974	4.56973	4.0121	1.78231	2.27858	2.20293
ENSMUSG00000002771	1.99839	1.93155	2.09919	1.68469	1.75951	2.05513
ENSMUSG00000002778	82.5166	81.7769	82.4423	78.4669	83.0306	85.2036
ENSMUSG00000002781	33.9549	29.9438	30.3188	24.2245	28.241	26.2436
ENSMUSG00000002791	0.0255661	0.309323	0.605324	0.171883	0.148763	0.196931
ENSMUSG00000002797	13.1583	11.5742	12.1877	14.4749	13.5423	16.739
ENSMUSG00000002799	22.6227	20.5132	20.8604	14.3552	12.5948	14.6689
ENSMUSG00000002803	9.02481	8.00209	10.2925	10.0227	10.0807	11.2025
ENSMUSG00000002804	26.823	25.9411	29.0788	23.5713	26.9554	27.7813
ENSMUSG00000002808	7.64812	5.13611	5.48157	4.08783	3.79121	4.20342
ENSMUSG00000002812	61.6134	61.4676	55.1889	55.1131	57.4129	57.899
ENSMUSG00000002814	15.3845	14.3947	14.9878	15.4551	15.7655	16.1051
ENSMUSG00000002820	61.9557	62.0829	62.7342	53.1387	48.5792	50.5032
ENSMUSG00000002825	104.93	107.957	116.451	93.995	86.425	89.713
ENSMUSG00000002831	0.374109	0.297272	0.257657	0.242515	0.213435	0.16982
ENSMUSG00000002833	168.338	155.969	156.948	153.527	155.178	156.857
ENSMUSG00000002835	105.197	107.912	96.7139	106.513	110.026	110.302
ENSMUSG00000002844	107.952	95.6584	105.157	74.6973	72.4916	77.7524
ENSMUSG00000002845	201.753	202.909	189.953	148.77	150.145	148.191
ENSMUSG00000002846	21.2451	22.3388	21.6829	27.8948	24.6196	28.5733
ENSMUSG00000002847	5.73679	6.03825	5.88712	2.85554	3.41688	3.31639
ENSMUSG00000002870	332.105	333.908	315.802	271.112	278.882	277.574
ENSMUSG00000002871	17.1982	16.2655	15.4014	16.4184	18.74	19.1504
ENSMUSG00000002881	5.2731	4.30095	4.63788	5.16035	7.09972	4.78721
ENSMUSG00000002885	56.2257	51.4683	54.9996	48.3032	45.8683	50.4733
ENSMUSG00000002897	4.68542	3.70624	5.36079	3.41918	2.66723	2.8295
ENSMUSG00000002900	2.17149	2.85168	2.99585	3.57139	1.64138	3.17315
ENSMUSG00000002908	1.61049	1.71501	1.96337	1.23504	1.21318	1.53496
ENSMUSG00000002910	11.3754	12.1441	11.2783	8.98635	8.87547	10.6427
ENSMUSG00000002930	0.0338637	0	0	0	0.0286465	0.0161217
ENSMUSG00000002944	0	0	0	0.0156846	0.0723512	0.203186
ENSMUSG00000002948	41.9168	44.0623	39.6196	37.4259	40.3752	37.3498
ENSMUSG00000002949	69.6199	66.8579	69.6761	68.3387	62.4041	65.7168
ENSMUSG00000002957	89.4891	88.5897	89.2342	109.048	107.25	113.107
ENSMUSG00000002963	40.5144	41.4288	40.8697	31.5295	31.4998	33.289
ENSMUSG00000002968	158.529	164.434	162.283	143.028	147.433	155.158
ENSMUSG00000002980	170.315	175.637	168.054	170.182	176.959	178.974
ENSMUSG00000002981	52.8383	56.4244	54.0238	58.139	60.2858	61.5926
ENSMUSG00000002983	18.7597	20.5712	20.3001	23.249	23.7276	25.2073
ENSMUSG00000002984	346.05	346.92	331.191	319.727	330.95	326.534
ENSMUSG00000002985	1714.04	1787.34	1766.71	1006.91	1070.88	1108.74
ENSMUSG00000002992	0.273067	0.367177	0	0	0	0
ENSMUSG00000002996	30.9706	29.6401	32.5073	36.5226	38.6056	36.1536
ENSMUSG00000002997	3.32188	3.41239	3.64863	3.34716	3.86003	3.82333
ENSMUSG00000003031	27.5728	27.2439	28.9028	30.4625	30.5377	29.8089
ENSMUSG00000003032	219.881	242.409	239.071	187.395	183.436	192.391
ENSMUSG00000003033	63.2123	58.879	55.2846	66.1463	66.8748	64.4139
ENSMUSG00000003037	38.239	44.5195	34.0953	38.9078	41.739	42.1643
ENSMUSG00000003038	143.93	153.194	136.622	191.403	190.872	194.571
ENSMUSG00000003039	40.3518	42.6822	42.6803	42.3915	48.3255	45.3265
ENSMUSG00000003051	74.8207	69.7336	71.3017	82.4674	81.4818	80.8031
ENSMUSG00000003053	0	0.0667186	0.0419097	0.0243818	0.0286051	0.0495799
ENSMUSG00000003062	48.3319	48.7376	45.8687	48.1554	46.9747	47.5197
ENSMUSG00000003068	101.428	108.244	102.472	103.763	107.305	102.935
ENSMUSG00000003070	9.11778	10.109	9.08045	10.323	10.1711	10.0279
ENSMUSG00000003072	406.973	412.833	394.626	391.411	403.379	402.428
ENSMUSG00000003099	107.703	109.734	113.425	107.157	113.935	115.55
ENSMUSG00000003119	28.3143	28.7654	28.0938	33.4823	30.1491	31.3699
ENSMUSG00000003123	10.2249	13.055	12.1109	9.65827	8.63442	10.5151
ENSMUSG00000003131	39.2785	41.3068	43.6767	56.1245	55.4068	60.9865
ENSMUSG00000003134	8.99442	8.9849	8.90208	10.2481	9.38469	10.2863
ENSMUSG00000003135	33.4159	36.0951	35.0033	35.9736	36.9113	36.1083
ENSMUSG00000003153	812.359	787.075	783.562	999.183	984.272	1032.04
ENSMUSG00000003154	4.55418	4.61691	3.96654	7.37306	6.47926	6.02138
ENSMUSG00000003161	55.5681	48.7742	47.6052	73.367	84.1484	77.516
ENSMUSG00000003166	49.8756	44.8477	44.1506	44.1381	43.9524	46.2324
ENSMUSG00000003184	42.0621	48.4645	39.1394	48.5568	47.1791	45.7318
ENSMUSG00000003190	26.5559	30.8797	27.7639	28.9619	27.0925	23.8171
ENSMUSG00000003198	5.80544	5.21775	5.22811	4.23168	4.12545	4.97607
ENSMUSG00000003199	107.383	109.92	105.145	81.167	78.3628	86.7775
ENSMUSG00000003200	74.6951	72.2877	72.9727	79.4408	81.8126	82.3956
ENSMUSG00000003206	2.16221	2.20708	2.07518	0.396516	0.406464	0.314531
ENSMUSG00000003208	18.0165	18.6386	15.8648	16.2106	18.9639	17.3787
ENSMUSG00000003226	33.097	31.8281	34.3215	40.4545	40.2824	38.4451
ENSMUSG00000003227	0.0143496	0.00925098	0.0177069	0.021052	0	0
ENSMUSG00000003228	2.47006	1.59241	2.20634	3.11511	1.34326	2.09988
ENSMUSG00000003233	28.2931	28.2169	28.5542	39.3621	33.5669	38.6601
ENSMUSG00000003234	51.4314	43.4462	45.4032	41.9692	51.3141	53.0754
ENSMUSG00000003235	262.476	268.431	255.074	171.544	181.625	173.6
ENSMUSG00000003269	83.279	84.8804	68.5743	83.8001	87.552	90.8594
ENSMUSG00000003271	3.52809	3.8503	4.16724	1.60498	1.41191	2.00931
ENSMUSG00000003273	7.97118	6.76428	7.01805	9.05319	8.14458	8.65828
ENSMUSG00000003279	3.78195	3.08413	2.96401	1.60524	1.6782	2.10744
ENSMUSG00000003282	5.75443	4.94385	4.11361	3.28426	3.8614	4.11812
ENSMUSG00000003283	32.9283	35.3935	34.5144	63.5181	62.6514	64.3437
ENSMUSG00000003299	139.247	142.709	137.53	125.762	130.562	132.675
ENSMUSG00000003308	36.5128	35.1884	35.5328	38.6172	39.3971	42.1473
ENSMUSG00000003309	3.67302	4.33374	4.30695	3.68235	3.11406	3.39117
ENSMUSG00000003316	64.8201	66.6849	69.8278	71.214	66.1756	72.9057
ENSMUSG00000003341	0.915178	1.15792	0.958636	0.886031	0.932339	0.914991
ENSMUSG00000003344	106.97	110.278	105.671	92.4232	89.096	98.9517
ENSMUSG00000003345	125.629	126.036	118.562	127.575	127.902	130.609
ENSMUSG00000003346	149.814	143.824	144.044	115.221	124.31	123.917
ENSMUSG00000003348	18.5384	16.7669	18.4057	22.4766	20.6548	20.5702
ENSMUSG00000003352	29.3902	27.8038	26.9421	26.323	26.9082	26.4057
ENSMUSG00000003354	1.25826	0.85075	1.09821	0.697865	0.830755	0.803571
ENSMUSG00000003355	33.8111	35.4583	31.6171	27.8175	30.0336	27.0554
ENSMUSG00000003360	115.406	111.977	108.275	105.673	108.74	106.464
ENSMUSG00000003363	63.1734	61.3437	60.4979	60.5384	59.7218	63.0348
ENSMUSG00000003378	12.9529	11.6445	11.0435	13.754	13.9266	14.2468
ENSMUSG00000003379	1.47046	2.0075	2.24144	0.98347	0.69513	0.94713
ENSMUSG00000003380	141.309	147.993	133.683	140.097	152.813	145.503
ENSMUSG00000003382	7.16684	7.54782	7.53106	10.1455	9.00774	9.64318
ENSMUSG00000003402	168.717	168.772	164.15	153.478	157.695	162.163
ENSMUSG00000003410	6.55105	6.35528	5.62765	2.88131	3.07997	2.45807
ENSMUSG00000003411	6.55524	6.18111	7.51002	10.7812	11.2403	12.3189
ENSMUSG00000003418	1.28976	0.970074	1.19364	0.946094	0.818293	0.562857
ENSMUSG00000003420	14.4934	16.9588	14.8098	12.3622	10.8951	10.6494
ENSMUSG00000003421	146.878	150.706	145.185	138.142	140.26	139.953
ENSMUSG00000003423	76.4365	78.5646	64.7419	68.1029	69.6463	67.3092
ENSMUSG00000003429	1675.52	1782.13	1672.39	1615.66	1728.17	1640.21
ENSMUSG00000003435	164.193	161.343	151.041	168.065	168.566	172.788
ENSMUSG00000003436	2.99844	3.29977	3.05144	3.61747	2.63751	3.01378
ENSMUSG00000003437	70.8985	65.5519	65.595	86.7226	87.7363	86.8242
ENSMUSG00000003438	108.466	109.465	101.744	100.674	104.54	102.359
ENSMUSG00000003444	33.2086	35.1269	31.8011	43.7189	45.8302	44.6264
ENSMUSG00000003452	3.74401	4.81083	4.21903	3.35227	3.20211	3.57243
ENSMUSG00000003458	34.0637	35.6506	32.7305	41.3889	41.7878	41.9806
ENSMUSG00000003464	65.3224	65.6855	66.3869	77.334	74.0392	76.4473
ENSMUSG00000003469	3.0216	3.62643	3.51749	3.01105	3.47241	3.46509
ENSMUSG00000003476	0.356673	0.382312	0.343935	0.163671	0.188749	0.210765
ENSMUSG00000003477	0	0	0	0.0488868	0	0
ENSMUSG00000003484	0.19828	0	0	0.144195	0	0
ENSMUSG00000003500	59.9315	60.3474	61.2644	46.935	46.0971	45.9427
ENSMUSG00000003505	0	0	0	0.0731455	0	0
ENSMUSG00000003518	7.7573	8.88836	7.64901	8.89177	8.67471	8.81682
ENSMUSG00000003526	15.2392	13.8818	12.7088	8.26456	9.02766	9.69013
ENSMUSG00000003527	26.1788	27.5678	27.4114	26.7186	25.717	27.5084
ENSMUSG00000003528	173.051	167.926	168.097	132.434	141.419	144.083
ENSMUSG00000003531	26.9861	26.527	25.4972	22.3023	23.7909	23.0336
ENSMUSG00000003534	9.90533	9.66963	9.51508	24.3158	21.2697	23.4847
ENSMUSG00000003541	10.3352	8.29878	7.63668	18.8851	17.067	19.151
ENSMUSG00000003545	0.308014	0.174858	0.164534	0.415237	0.285494	0.260362
ENSMUSG00000003546	23.5	23.8494	24.2373	22.5568	22.7027	22.2353
ENSMUSG00000003549	27.3051	28.2477	25.9564	24.8308	27.9461	29.168
ENSMUSG00000003555	0.0230791	0.0209524	0	0.0238402	0.188361	0.0329622
ENSMUSG00000003559	9.99382	11.3689	11.4941	14.1475	14.2037	13.8549
ENSMUSG00000003573	55.7321	51.5836	51.8592	42.6337	36.4863	37.675
ENSMUSG00000003575	7.52841	9.84789	9.62404	7.95509	9.63372	8.27518
ENSMUSG00000003581	12.2587	9.9129	9.75813	14.0535	15.0989	14.336
ENSMUSG00000003585	9.36398	7.85173	6.73311	5.97482	3.91381	4.60704
ENSMUSG00000003604	40.113	39.1466	36.049	33.8351	33.8332	31.0755
ENSMUSG00000003617	0.0241472	0.207649	0.466879	0.84014	1.94672	0.954925
ENSMUSG00000003623	14.2925	14.7105	15.1779	15.589	16.9147	15.7882
ENSMUSG00000003644	138.443	129.064	121.94	126.569	124.558	124.694
ENSMUSG00000003657	0.487446	0.742772	0.492129	1.07269	0.787211	0.864957
ENSMUSG00000003660	140.275	134.796	135.895	118.551	114.699	120.516
ENSMUSG00000003662	66.3081	63.7811	61.1338	75.3251	65.357	71.2207
ENSMUSG00000003665	0	0.131081	0.0671543	0.232328	0.173188	0.252818
ENSMUSG00000003680	36.2814	33.0508	32.1913	31.3643	31.904	31.2707
ENSMUSG00000003721	11.7724	9.92533	11.1872	11.7702	13.6128	12.5111
ENSMUSG00000003731	40.1337	40.841	44.5906	47.8869	50.4427	45.7228
ENSMUSG00000003746	1.83252	2.59117	3.18042	5.79966	5.97247	5.23626
ENSMUSG00000003752	12.1018	11.4774	11.7223	11.6718	11.2996	13.26
ENSMUSG00000003762	16.0835	15.2074	14.5969	13.6814	15.6077	15.3066
ENSMUSG00000003778	76.7476	73.8504	72.2334	67.759	69.2363	68.6561
ENSMUSG00000003779	121.014	122.061	119.204	145.422	152.652	146.875
ENSMUSG00000003808	112.812	110.463	105.079	113.283	112.64	114.04
ENSMUSG00000003809	41.567	42.9404	38.0192	30.9544	33.2667	35.2018
ENSMUSG00000003810	26.0205	26.1386	24.8718	29.716	29.8894	33.4152
ENSMUSG00000003812	48.2118	46.6377	47.3558	30.6246	34.8522	31.7587
ENSMUSG00000003813	129.583	130.738	116.202	122.186	125.924	134.645
ENSMUSG00000003814	577.843	567.609	567.611	634.318	674.551	651.316
ENSMUSG00000003824	148.917	146.568	158.685	104.98	111.254	108.887
ENSMUSG00000003847	9.66501	9.45473	10.394	10.3245	9.99876	9.53071
ENSMUSG00000003848	87.4001	87.8244	87.216	94.9195	93.4988	94.1521
ENSMUSG00000003849	21.8889	22.2556	18.5786	35.6096	35.689	35.8391
ENSMUSG00000003863	17.503	18.4348	20.5923	8.9414	10.6784	10.5934
ENSMUSG00000003865	50.7433	52.2733	52.1471	47.0208	47.0777	48.8385
ENSMUSG00000003868	311.785	315.414	304.541	271.861	290.873	301.431
ENSMUSG00000003872	6.69389	10.8932	6.47552	8.16544	5.26954	7.41529
ENSMUSG00000003873	452.944	456.475	428.455	419.84	428.504	428.422
ENSMUSG00000003882	0	0.0226434	0	0.0287734	0	0.0213853
ENSMUSG00000003923	52.4112	46.2133	55.504	50.3607	60.7615	48.5186
ENSMUSG00000003929	4.74217	5.36527	5.72887	5.41299	5.78578	4.7498
ENSMUSG00000003934	5.7009	5.55592	5.20403	3.48487	3.14456	3.34893
ENSMUSG00000003948	4.18815	4.27731	4.85857	11.4802	11.1778	10.4531
ENSMUSG00000003949	1.13266	0.488305	0.632258	1.69768	0.942263	1.23819
ENSMUSG00000003955	129.959	136.174	133.287	118.754	116.133	112.484
ENSMUSG00000003970	3556.12	3651.79	3486.33	3607.77	3701.33	3674.12
ENSMUSG00000003974	0.0175045	0.0112849	0	0	0.0148077	0.0166669
ENSMUSG00000003992	9.95457	8.58826	7.86135	10.9496	10.3232	11.4348
ENSMUSG00000004018	30.386	31.3091	29.8689	21.1673	23.567	20.5158
ENSMUSG00000004031	0.230772	0.212774	0.184011	0.255541	0.219291	0.256528
ENSMUSG00000004032	2.27429	2.55687	1.94493	11.8556	13.7237	9.68047
ENSMUSG00000004035	3.12893	4.49729	3.39236	2.85688	3.00425	2.35495
ENSMUSG00000004038	1.50354	1.82757	2.16128	1.29226	1.02377	1.28632
ENSMUSG00000004040	52.8836	50.7014	49.5693	45.104	41.3544	43.3504
ENSMUSG00000004043	5.7552	5.43405	5.85378	3.94905	4.41995	3.15884
ENSMUSG00000004044	21.9976	18.4584	19.1012	32.8265	31.3906	33.4015
ENSMUSG00000004054	23.4514	21.5138	18.3686	21.7338	23.1902	24.5385
ENSMUSG00000004056	62.2943	62.774	59.9052	67.0432	66.357	65.9168
ENSMUSG00000004069	58.3648	60.2072	57.1656	57.9933	57.9833	55.8304
ENSMUSG00000004070	66.3821	61.0223	64.1487	83.9886	81.3321	77.3308
ENSMUSG00000004071	32.4881	34.231	33.9129	35.2995	37.1116	38.2421
ENSMUSG00000004085	4.63891	5.37847	4.95131	6.6545	6.00749	6.16545
ENSMUSG00000004096	87.7457	86.5227	87.4894	102.999	105.696	97.0152
ENSMUSG00000004098	5.36664	5.33717	5.1014	2.69445	2.51754	2.67501
ENSMUSG00000004099	158.788	156.385	158.74	145.434	140.125	146.645
ENSMUSG00000004100	206.444	206.714	194.225	190.028	197.363	204.605
ENSMUSG00000004105	0.76919	0.890603	0.786834	2.14533	2.2516	2.74346
ENSMUSG00000004110	0.386232	0.291554	0.121493	0.386184	0.141073	0.251099
ENSMUSG00000004113	2.30847	2.6316	1.83797	1.3368	2.69521	1.8982
ENSMUSG00000004127	22.2192	22.213	23.5897	26.1465	25.0101	21.8446
ENSMUSG00000004151	15.5987	17.0431	18.9817	10.7218	10.302	9.89279
ENSMUSG00000004187	8.81158	8.97317	10.2859	7.03208	6.31737	8.30667
ENSMUSG00000004207	176.263	176.356	174.941	225.803	229.096	230.383
ENSMUSG00000004221	14.5241	16.7228	23.3508	20.6562	19.0438	17.2567
ENSMUSG00000004231	0.323352	0.178961	0.148643	0.340825	0.462285	0.318042
ENSMUSG00000004233	3.50747	3.14228	4.26809	4.79333	4.03048	5.45783
ENSMUSG00000004263	30.2302	30.4064	29.5079	44.3399	43.1795	45.264
ENSMUSG00000004264	496.608	507.141	478.618	494.854	525.562	507.604
ENSMUSG00000004266	30.2545	29.002	28.2686	14.2941	14.3049	14.5388
ENSMUSG00000004267	8.12452	6.39853	7.67957	9.20316	7.60221	11.4224
ENSMUSG00000004268	207.901	202.66	199.529	231.821	236.254	232.037
ENSMUSG00000004270	43.0741	41.7217	40.8931	36.6304	36.8392	40.5737
ENSMUSG00000004285	169.564	188.387	182.778	170.123	182.529	180.884
ENSMUSG00000004296	0	0	0	0.0218806	0.0532845	0
ENSMUSG00000004317	5.4842	5.69253	6.19339	16.0913	14.6414	15.7306
ENSMUSG00000004319	31.4698	29.5472	31.4525	36.964	35.6596	35.637
ENSMUSG00000004328	5.50999	5.10596	5.0111	4.40271	4.31263	4.25222
ENSMUSG00000004341	1.2816	0.218826	0.11967	0.497973	0.328156	0.392445
ENSMUSG00000004344	0.0360266	0	0	0	0.0304762	0.0171514
ENSMUSG00000004347	0.322727	0.331718	0.344174	0.345567	0.162125	0.258857
ENSMUSG00000004356	46.4708	44.6293	40.2472	44.9757	41.4642	45.7013
ENSMUSG00000004359	4.77437	5.20795	5.11907	16.9036	17.2631	18.5229
ENSMUSG00000004360	0.919684	0.861535	1.06017	0.471254	0.460127	0.453968
ENSMUSG00000004364	71.355	65.4709	78.9654	79.5321	81.4857	75.4872
ENSMUSG00000004366	0.269419	0.173691	0.166227	0	0	0.192396
ENSMUSG00000004371	0.683669	0.519634	0.487697	0.488202	0.472528	0.655216
ENSMUSG00000004383	10.9219	10.6714	10.6102	9.47115	8.30779	9.03421
ENSMUSG00000004393	82.9199	86.3234	83.0621	77.4932	77.3568	79.3161
ENSMUSG00000004394	31.7069	30.0914	30.4422	39.9936	40.0694	43.3388
ENSMUSG00000004415	9.1164	11.1358	12.2459	12.0355	7.80123	7.8073
ENSMUSG00000004446	67.1747	78.6627	78.8437	46.6729	52.5222	52.5337
ENSMUSG00000004451	48.9807	53.0288	54.4051	46.9685	47.9316	46.8559
ENSMUSG00000004455	323.694	313.117	302.513	388.805	400.706	399.121
ENSMUSG00000004460	56.5823	54.5394	50.8592	61.4481	65.3844	60.6015
ENSMUSG00000004462	17.2007	15.4288	17.9446	12.8311	11.6262	11.5415
ENSMUSG00000004473	0.809183	0.869448	0.820991	0.712283	0.867055	0.958802
ENSMUSG00000004500	3.1867	2.91836	2.55921	3.04219	2.70304	3.08901
ENSMUSG00000004508	0.0565677	0.0535612	0.136692	2.25283	2.22841	2.23018
ENSMUSG00000004530	111.176	119.054	115.552	107.55	104.554	107.153
ENSMUSG00000004535	63.8483	63.1257	63.0378	80.0344	83.3849	76.0283
ENSMUSG00000004540	0.184995	0.0834863	0.0334798	0.099512	0.0229519	0.0129169
ENSMUSG00000004542	0.22181	0.139795	0.16988	0.134946	0.168548	0.192763
ENSMUSG00000004552	0.0383901	0.0494991	0	0	0	0
ENSMUSG00000004558	48.8255	45.3296	43.2914	21.8733	24.1081	23.2169
ENSMUSG00000004561	27.8641	27.9721	28.7557	26.6119	26.9442	26.237
ENSMUSG00000004562	14.6452	14.8448	17.0848	18.3037	21.5128	18.8691
ENSMUSG00000004565	64.9856	67.1815	65.5556	54.7997	53.5817	59.1342
ENSMUSG00000004567	41.6802	42.1588	40.6232	31.7841	32.5229	37.4152
ENSMUSG00000004568	128.349	121.652	117.172	119.321	111.766	126.281
ENSMUSG00000004591	47.8677	52.0969	50.1687	45.3525	46.3978	49.2363
ENSMUSG00000004609	0.249827	0.130322	0.159032	0.105501	0.0683036	0.106737
ENSMUSG00000004610	196.893	181.391	189.107	168.195	188.515	172.919
ENSMUSG00000004612	0	0	0	0	0.126243	0
ENSMUSG00000004626	71.9489	76.1162	73.9615	67.6401	69.4378	71.9476
ENSMUSG00000004630	0.492429	1.06284	2.02462	0.408718	0.247943	0.96711
ENSMUSG00000004631	5.66961	7.0084	7.33594	21.9184	23.4526	22.8708
ENSMUSG00000004633	5.93824	6.63749	7.87553	4.63865	5.75792	5.07161
ENSMUSG00000004637	7.42827	6.34728	7.00949	7.6349	8.06675	8.16082
ENSMUSG00000004642	121.187	113.07	117.411	107.165	111.619	109.068
ENSMUSG00000004651	0.123011	0.209034	0.196963	0.165281	0.116675	0.174338
ENSMUSG00000004654	0	0	0	0.0156774	0	0
ENSMUSG00000004655	0.020784	0.0133991	0.0256467	0.0152459	0.0351638	0.0494737
ENSMUSG00000004661	36.2548	34.7625	34.851	42.8078	41.1439	42.289
ENSMUSG00000004665	37.0135	36.4499	32.3694	117.471	120.648	126.259
ENSMUSG00000004667	568.349	566.067	556.175	535.043	566.494	562.8
ENSMUSG00000004668	0.0631661	0.0586112	0.0802871	0.246265	0.04145	0.0423784
ENSMUSG00000004677	33.46	31.9931	30.1419	27.7381	27.9267	29.1021
ENSMUSG00000004698	0.367745	0.496992	0.334958	0.748852	1.03358	0.767722
ENSMUSG00000004707	0	0	0	0.0199255	0	0
ENSMUSG00000004709	0.0592981	0.0825266	0.0847886	0.0377109	0	0.0376405
ENSMUSG00000004730	0	0	0	0	0.0144037	0
ENSMUSG00000004748	12.9239	12.5763	12.1089	12.5452	12.2701	11.8082
ENSMUSG00000004768	19.3686	20.6088	20.5873	25.9964	25.2604	24.2222
ENSMUSG00000004771	66.3858	74.5457	77.0346	79.7797	87.8111	88.5748
ENSMUSG00000004788	66.7853	71.5411	77.1535	77.4576	79.6708	77.3296
ENSMUSG00000004789	95.6059	99.4192	99.5795	94.3566	94.7766	94.0394
ENSMUSG00000004791	0.193858	0.0749866	0.191371	0.739565	0.761412	0.80783
ENSMUSG00000004798	1.6187	1.40227	1.33161	3.67253	3.03816	3.0263
ENSMUSG00000004814	0.406886	0.262314	0.313802	0.111925	0.25815	0.217922
ENSMUSG00000004815	13.3898	10.9092	9.38822	11.4494	9.87156	12.1872
ENSMUSG00000004821	0	0	0	0	0	0
ENSMUSG00000004837	0	0	0	0.111515	0.189854	0.178026
ENSMUSG00000004842	0.522926	0.195365	0.102067	0.455795	0.599627	0.32048
ENSMUSG00000004843	15.5377	15.0142	15.5467	19.5982	19.2218	17.5031
ENSMUSG00000004846	65.2714	62.4646	63.7324	63.4671	75.1343	76.9168
ENSMUSG00000004849	75.6909	82.6585	80.6988	73.5371	71.8338	75.214
ENSMUSG00000004864	13.4798	10.7552	12.4975	15.5975	12.0734	15.1702
ENSMUSG00000004865	124.429	110.906	118.494	130.161	120.583	121.38
ENSMUSG00000004872	0.0509045	0.0636533	0.06583	1.06636	1.19863	1.19781
ENSMUSG00000004880	99.9583	108.101	98.784	114.766	107.686	116.044
ENSMUSG00000004885	10.937	11.4442	12.3539	16.2923	15.586	17.9597
ENSMUSG00000004891	9.95961	9.32756	9.49998	19.6898	19.7271	19.8669
ENSMUSG00000004892	4.47826	4.39374	6.09961	2.78824	3.24763	2.35231
ENSMUSG00000004894	0	0.0153713	0	0.119527	0.0296325	0.155148
ENSMUSG00000004895	70.3397	71.4071	68.774	72.0685	72.3863	76.4864
ENSMUSG00000004896	20.6465	19.1822	19.1551	21.2062	21.6171	22.9818
ENSMUSG00000004897	541.15	531.95	518.792	578.351	559.181	591.653
ENSMUSG00000004902	0.761737	1.02145	0.902357	0.983426	0.59283	0.696278
ENSMUSG00000004929	132.309	128.652	127.616	115.049	121.004	121.543
ENSMUSG00000004931	82.4235	83.772	78.5811	92.1871	88.7615	95.336
ENSMUSG00000004933	2.02995	1.86207	2.24913	1.13734	0.916711	1.15673
ENSMUSG00000004934	84.1566	87.3776	80.3009	76.1876	75.4768	77.916
ENSMUSG00000004936	133.297	132.082	130.304	141.125	142.505	141.187
ENSMUSG00000004937	139.313	142.643	128.334	127.432	138.781	142.897
ENSMUSG00000004939	0.192296	0.394371	0.333258	0.507172	0.468515	0.285928
ENSMUSG00000004945	52.3139	52.6773	49.8606	52.0054	59.5047	55.2283
ENSMUSG00000004947	26.2494	27.0829	26.7396	30.6333	30.477	31.4269
ENSMUSG00000004948	11.7969	12.2589	11.1893	7.2414	6.79692	6.58759
ENSMUSG00000004951	1973.56	1989.63	1894.86	1947.56	2007.73	2022.12
ENSMUSG00000004952	40.9566	39.5789	39.9764	28.0362	24.6445	29.1436
ENSMUSG00000004961	0.782828	1.26446	0.671987	0.798937	0.691015	0.712964
ENSMUSG00000004980	1196.22	1178.49	1200.28	1420.36	1423.92	1362.95
ENSMUSG00000004988	1.43555	0.884414	1.18673	0.998285	0.35371	0.945706
ENSMUSG00000004994	15.4822	16.1863	14.5654	12.2067	13.5804	12.8517
ENSMUSG00000004996	101.995	107.586	99.1662	85.5942	85.8814	88.0276
ENSMUSG00000005034	15.5673	14.3024	14.821	15.5513	15.6912	15.2162
ENSMUSG00000005043	1.81742	1.83696	3.57001	2.8593	3.6711	2.88321
ENSMUSG00000005045	4.97988	4.93489	4.43288	3.8488	3.68364	4.23191
ENSMUSG00000005054	195.984	199.597	204.482	134.101	140.681	141.686
ENSMUSG00000005057	2.96139	3.35037	3.72058	2.2483	2.62797	2.73238
ENSMUSG00000005069	42.0522	39.3541	37.3069	41.7594	39.9666	42.0771
ENSMUSG00000005078	27.8039	28.9128	30.6775	40.0784	40.5759	39.22
ENSMUSG00000005087	0.0946347	0.122019	0.0934206	0.883286	0.524779	0.573561
ENSMUSG00000005089	0.0222761	0.0536547	0.00720525	0.20489	0.176208	0.396666
ENSMUSG00000005102	13.8348	13.1043	14.6935	13.1256	13.644	13.4122
ENSMUSG00000005103	69.5912	65.9984	65.123	101.266	95.9126	100.073
ENSMUSG00000005107	0.509371	0.620008	0.528691	0.213039	0.0627252	0.224577
ENSMUSG00000005124	0.190168	0.0703003	0.172505	2.66879	3.22652	3.27034
ENSMUSG00000005125	39.5831	30.5048	33.4515	22.3658	24.2194	24.6599
ENSMUSG00000005131	0.727872	0.266125	0.254689	0.504674	0.345437	0.373281
ENSMUSG00000005142	41.5395	41.5438	39.5373	32.0714	33.6191	33.4281
ENSMUSG00000005148	159.648	177.772	176.135	130.48	117.607	121.455
ENSMUSG00000005150	36.2684	38.9541	32.4605	33.9039	38.0375	35.2671
ENSMUSG00000005161	290.935	309.879	311.305	365.592	370.778	356.288
ENSMUSG00000005198	187.257	184.15	173.678	179.154	171.75	189.296
ENSMUSG00000005202	0	0	0	0	0	0
ENSMUSG00000005204	351.808	348.367	331.749	247.832	252.315	251.163
ENSMUSG00000005220	0.0625944	0.118615	0.190498	0.160442	0.277206	0.143168
ENSMUSG00000005225	15.4873	17.1906	19.6974	16.0269	16.5072	15.869
ENSMUSG00000005232	0.0340608	0.0795568	0.990525	0	0.0288132	0
ENSMUSG00000005233	47.7289	49.4236	52.5964	65.0939	66.9845	60.6919
ENSMUSG00000005237	0.983116	1.33896	2.00429	0.659098	1.2016	0.898588
ENSMUSG00000005251	5.16696	5.16081	5.26231	4.01438	4.34629	4.45548
ENSMUSG00000005262	47.4099	49.6588	45.6857	50.272	48.4295	50.4536
ENSMUSG00000005267	0.624959	0.769413	0.821795	1.2924	1.58339	1.43955
ENSMUSG00000005268	0.296807	0.240651	0.153847	0.499292	0.37708	0.252212
ENSMUSG00000005299	64.8033	58.7882	55.233	48.7897	46.537	53.6949
ENSMUSG00000005312	105.888	103.474	101.512	106.657	108.826	114.487
ENSMUSG00000005320	1.01583	0.726523	0.783438	1.13185	0.930795	1.1064
ENSMUSG00000005338	0.477455	0.426698	0.474096	0.688911	1.11662	0.738034
ENSMUSG00000005339	0	0	0	0	0	0
ENSMUSG00000005354	127.076	128.672	126.884	127.152	138.489	132.771
ENSMUSG00000005355	0.0769369	0.15387	0.265064	0.0564364	0.201903	0.170945
ENSMUSG00000005357	0.367852	0.561083	0.453916	0.560425	0.789916	0.606204
ENSMUSG00000005360	7.28536	7.02937	7.12877	5.91431	6.25689	5.253
ENSMUSG00000005362	20.6261	22.9646	21.414	21.9916	22.4589	21.4796
ENSMUSG00000005364	0.0827501	0.311451	0.16009	0.139437	0.274166	0.232885
ENSMUSG00000005370	356.563	354.533	363.206	339.238	334.833	331.019
ENSMUSG00000005371	22.8715	24.1399	22.3026	30.1379	29.3717	28.0383
ENSMUSG00000005373	7.16852	5.62339	5.17319	5.43266	5.7239	6.91845
ENSMUSG00000005374	32.8202	32.753	30.8115	31.4241	34.5812	31.4333
ENSMUSG00000005378	81.0877	82.8549	82.459	86.3081	85.686	84.7292
ENSMUSG00000005397	142.55	139.94	146.123	143.02	137.589	144.883
ENSMUSG00000005410	339.956	350.762	333.607	319.624	336.681	337.895
ENSMUSG00000005413	60.123	56.961	53.3449	92.7539	98.9735	97.0093
ENSMUSG00000005417	66.817	68.7815	65.5759	81.9975	83.812	85.5567
ENSMUSG00000005442	78.1926	75.6644	75.284	76.7721	71.6753	78.9171
ENSMUSG00000005447	111.436	117.909	109.703	116.168	118.321	121.55
ENSMUSG00000005465	1.669	1.68243	2.03345	1.9008	1.12423	1.91606
ENSMUSG00000005469	57.7107	60.4109	62.3769	54.2534	54.7345	55.0981
ENSMUSG00000005470	32.5951	34.0623	31.1469	31.0681	32.2965	30.5435
ENSMUSG00000005474	0	0	0	0	0	0
ENSMUSG00000005481	189.495	188.17	181.664	235.052	242.446	235.327
ENSMUSG00000005483	28.7827	30.1526	28.824	31.2307	31.0824	31.7524
ENSMUSG00000005493	1.95608	2.62383	2.29409	1.88184	1.26873	1.30743
ENSMUSG00000005501	7.59196	7.6246	8.11549	8.28362	7.25725	8.68717
ENSMUSG00000005503	0.46769	0.686499	0.530944	0.624894	0.363985	0.480937
ENSMUSG00000005505	5.75037	5.85245	5.07196	6.56969	6.04353	6.45482
ENSMUSG00000005506	44.154	43.6573	41.473	47.9018	44.6906	45.2879
ENSMUSG00000005510	56.8059	57.4964	60.3326	56.7436	57.27	58.7996
ENSMUSG00000005514	56.8583	53.1545	48.902	73.1633	68.9211	69.9773
ENSMUSG00000005533	5.94989	5.90893	5.70412	10.7435	10.1177	11.2192
ENSMUSG00000005534	5.54789	4.47406	5.04554	4.61379	4.24602	4.68693
ENSMUSG00000005540	0.456861	0.295679	0.216888	0.221844	0.340624	0.309072
ENSMUSG00000005547	0.0285726	0	0	0	0.187415	0
ENSMUSG00000005553	1.37521	1.10716	1.66104	1.22001	0.54372	1.20359
ENSMUSG00000005566	1570.12	1542.63	1477.14	1466.64	1537.47	1540.98
ENSMUSG00000005575	260.275	264.522	257.617	256.216	270.248	267.106
ENSMUSG00000005580	4.81422	4.83484	4.66739	2.54248	2.52968	2.86322
ENSMUSG00000005583	0	0	0	0.659626	1.05101	1.02671
ENSMUSG00000005609	34.9538	32.8213	33.5629	56.4472	59.6792	54.7694
ENSMUSG00000005610	541.558	536.6	549.43	633.564	650.234	634.51
ENSMUSG00000005611	0.0480996	0.0434128	0.0237413	0.153921	0.0408065	0.0998965
ENSMUSG00000005615	16.163	16.9777	18.4057	19.9047	19.2626	19.6644
ENSMUSG00000005621	16.2049	17.6677	17.1797	22.3191	21.1994	21.3838
ENSMUSG00000005625	238.593	237.53	230.602	263.682	274.471	260.312
ENSMUSG00000005628	0.32381	1.04003	0.147808	0.472861	0.576608	0.157105
ENSMUSG00000005640	0.207152	0.188889	0.190344	0.240054	0.0660116	0.173389
ENSMUSG00000005649	0.0334093	0.064639	0	0.0489881	0.0565064	0.0318011
ENSMUSG00000005656	42.5315	45.8561	41.98	52.4303	46.8884	48.5735
ENSMUSG00000005667	58.3444	62.2454	63.9892	74.3169	74.2264	75.9817
ENSMUSG00000005672	80.7759	82.0157	83.4198	60.7961	55.9036	59.1217
ENSMUSG00000005674	28.9719	28.1423	25.4924	24.853	27.603	26.8192
ENSMUSG00000005677	0.0550879	0.0350005	0.102914	0.0203508	0.0243749	0.0260427
ENSMUSG00000005681	0	0.220777	0	0	0	0
ENSMUSG00000005682	28.5934	28.7412	27.3658	25.8497	26.0397	25.9873
ENSMUSG00000005683	171.19	173.042	173.044	200.363	202.938	200.352
ENSMUSG00000005686	3.4292	3.08511	3.51075	1.38762	1.46715	1.61029
ENSMUSG00000005687	174.057	187.897	189.899	161.007	174.697	165.024
ENSMUSG00000005696	0.2438	0.340372	0.224517	0.208753	0.274541	0.26945
ENSMUSG00000005698	102.538	101.795	102.932	116.889	117.254	117.436
ENSMUSG00000005699	10.4377	11.0515	13.1146	11.417	10.8504	12.5901
ENSMUSG00000005705	2.89238	2.04162	1.60354	0.973928	1.26241	1.51425
ENSMUSG00000005716	0	0	0	0	0.136925	0.0385294
ENSMUSG00000005718	36.4365	36.4387	33.9956	28.0216	25.8809	28.1462
ENSMUSG00000005732	245.298	259.183	260.584	248.549	267.017	252.057
ENSMUSG00000005763	0	1.12546	1.29386	0.608404	0	0.637953
ENSMUSG00000005774	7.77761	7.35544	7.88912	10.3785	9.57383	9.82879
ENSMUSG00000005779	326.891	324.104	293.353	335.425	344.864	319.536
ENSMUSG00000005800	0	0	0	0.0167478	0	0
ENSMUSG00000005802	0.49391	0.562887	0.59034	1.97768	2.00244	1.74269
ENSMUSG00000005803	0.312613	0.175661	0.0891611	0.262032	0.348941	0.746798
ENSMUSG00000005804	10.4411	10.6012	13.1897	16.0363	22.1654	19.1154
ENSMUSG00000005813	45.3048	46.569	47.2306	49.2584	51.0323	47.3615
ENSMUSG00000005823	16.3416	17.3106	16.8479	17.6969	17.3951	17.1218
ENSMUSG00000005824	0.0317938	0	0	0	0	0
ENSMUSG00000005836	0.753111	0.981595	1.03032	2.67982	2.9723	2.62769
ENSMUSG00000005846	154.758	152.985	160.53	163.441	174.733	152.587
ENSMUSG00000005864	0.0174069	0	0	0	0	0.00828698
ENSMUSG00000005871	28.4347	26.8792	28.9563	22.5761	25.0232	24.1856
ENSMUSG00000005873	10.9797	12.7528	10.6788	15.0055	16.3739	17.6625
ENSMUSG00000005881	111.937	105.369	98.7802	99.3203	98.9124	103.026
ENSMUSG00000005882	37.1049	34.3637	38.4511	34.8172	30.7323	31.7639
ENSMUSG00000005883	0.0147487	0.0279069	0.0178051	0.226872	0.0122062	0.054965
ENSMUSG00000005886	17.7045	17.9526	19.1758	17.0285	15.5895	16.6596
ENSMUSG00000005891	0	0	0	0	0	0
ENSMUSG00000005892	56.7185	52.2622	47.0978	10.9201	9.6902	10.7965
ENSMUSG00000005893	13.4425	13.2353	13.3386	12.2534	9.59589	11.4483
ENSMUSG00000005897	3.20571	3.14469	3.37211	4.01487	4.07975	4.22053
ENSMUSG00000005899	160.578	148.062	146.061	114.81	118.03	115.394
ENSMUSG00000005907	15.8099	14.6684	16.6676	16.2361	13.9899	14.6592
ENSMUSG00000005917	0.931999	0.659341	0.603353	0.712875	0.897095	1.0412
ENSMUSG00000005936	51.1095	52.307	49.6703	60.6403	58.6767	56.928
ENSMUSG00000005947	0.621278	0.809901	0.749799	0.416022	0.274313	0.418393
ENSMUSG00000005949	12.2617	12.3823	12.8038	10.2876	10.3902	9.25708
ENSMUSG00000005950	2.28035	1.97334	1.94423	0.900815	1.07272	0.882474
ENSMUSG00000005951	2.03923	2.15804	1.9466	1.36656	1.23684	1.15401
ENSMUSG00000005952	0.0408426	0.0921573	0.0251992	0.0149799	0.0172751	0.0097221
ENSMUSG00000005958	22.0424	19.4054	20.7451	13.2404	13.7905	14.005
ENSMUSG00000005968	4.87467	4.76233	4.71258	6.14465	6.36611	7.06878
ENSMUSG00000005973	84.8298	88.6868	89.3104	84.0251	88.5427	84.9823
ENSMUSG00000005980	4.01686	3.09746	3.48995	3.26894	3.21675	3.89632
ENSMUSG00000005981	170.967	167.679	167.539	150.384	159.058	153.772
ENSMUSG00000005982	7.29102	8.36136	7.49113	7.2218	4.7989	8.76495
ENSMUSG00000005983	1.29954	1.28055	1.12389	1.53192	1.41074	1.62511
ENSMUSG00000005986	7.81452	7.14095	8.51384	4.64208	4.569	5.04556
ENSMUSG00000005994	0	0	0	0.015273	0	0
ENSMUSG00000006005	161.792	165.738	162.244	172.466	183.183	176.564
ENSMUSG00000006007	0.0474403	0.0101947	0.0195132	0.15964	0.139643	0.246786
ENSMUSG00000006010	12.4294	8.63887	8.89117	11.5137	11.6275	9.60153
ENSMUSG00000006014	0.554204	0.631897	0.623423	0.697241	0.856141	0.497005
ENSMUSG00000006019	12.895	13.6288	12.8046	8.03612	9.53525	11.159
ENSMUSG00000006021	18.7339	19.0118	18.0166	16.8626	16.4024	16.1331
ENSMUSG00000006024	94.7766	91.8563	93.5685	79.864	83.964	83.4403
ENSMUSG00000006050	93.4812	92.2899	87.234	97.1265	106.108	101.123
ENSMUSG00000006056	144.027	150.844	149.878	235.332	233.361	225.468
ENSMUSG00000006057	689.914	706.249	661.331	782.583	803.893	790.31
ENSMUSG00000006058	195.23	203.656	210.968	220.674	248.434	235.717
ENSMUSG00000006095	71.9792	72.1041	75.751	80.0285	86.7923	80.7899
ENSMUSG00000006127	22.531	19.2266	17.4143	22.738	19.98	22.0099
ENSMUSG00000006134	33.9312	33.3238	32.5358	39.0649	32.1961	35.3744
ENSMUSG00000006143	4.47562	4.17233	4.50604	0.893918	1.56409	1.47265
ENSMUSG00000006154	0.252407	0.396866	0.319132	0.338673	0.937166	0.760278
ENSMUSG00000006169	1.1643	1.1443	1.32345	1.37212	1.17768	1.28146
ENSMUSG00000006179	8.80395	9.70904	8.22428	7.96217	7.51384	7.68304
ENSMUSG00000006191	13.0984	14.6877	15.4779	14.9907	13.4721	12.6038
ENSMUSG00000006200	0.528163	0.272393	0.143373	22.2638	25.1196	23.3652
ENSMUSG00000006204	0	0	0	0	0.0585443	0.0329476
ENSMUSG00000006205	38.9841	43.0509	40.5905	55.8921	59.8245	63.1398
ENSMUSG00000006215	33.3361	32.215	31.2331	34.0011	35.1678	34.9219
ENSMUSG00000006216	5.29039	3.96428	3.97973	2.03445	2.15979	2.32749
ENSMUSG00000006218	15.7015	15.5117	14.5722	12.8479	12.9831	14.0027
ENSMUSG00000006219	169.286	178.195	178.932	99.5038	94.2854	98.1538
ENSMUSG00000006221	0.257618	0.254378	0.292576	0.519751	0.66493	0.767813
ENSMUSG00000006235	2.12726	1.95586	2.60432	2.27347	2.24639	2.59341
ENSMUSG00000006241	2.67953	2.90837	2.54555	1.83925	2.66225	2.34354
ENSMUSG00000006262	6.05837	5.2906	5.46927	5.62449	4.59704	5.36274
ENSMUSG00000006269	0.124941	0.0371582	0	0.288457	0.0813135	0.177552
ENSMUSG00000006270	0.13986	0.045083	0	0.205186	0.414095	0.16646
ENSMUSG00000006273	133.626	134.789	128.821	145.395	148.504	147.615
ENSMUSG00000006276	63.3419	63.2253	63.1691	54.9798	53.7133	55.6098
ENSMUSG00000006281	10.7734	10.0523	7.79363	9.82956	8.188	8.00968
ENSMUSG00000006288	57.8427	58.765	54.9344	46.0164	45.4866	46.5321
ENSMUSG00000006289	93.6641	82.6069	87.7972	90.6129	83.2551	87.281
ENSMUSG00000006299	209.736	203.075	195.139	186.82	188.346	194.263
ENSMUSG00000006301	18.8799	17.7225	16.893	13.4449	12.2378	13.6158
ENSMUSG00000006304	106.393	110.844	110.74	166.463	171.852	162.631
ENSMUSG00000006307	63.0848	62.8576	58.8558	64.9162	63.5145	68.7231
ENSMUSG00000006310	16.3756	16.1607	14.0223	16.2294	16.8265	17.539
ENSMUSG00000006311	1.25127	0.761859	1.28668	1.83571	2.3522	1.88638
ENSMUSG00000006313	5.36841	3.54746	4.6371	1.2142	1.66516	1.72515
ENSMUSG00000006315	92.5169	94.3096	91.279	79.4718	95.13	86.8048
ENSMUSG00000006333	2343.29	2420.67	2262.73	2542.92	2559	2599.91
ENSMUSG00000006335	37.7654	44.7734	41.4933	41.6309	37.6578	38.8841
ENSMUSG00000006342	22.1504	22.974	23.0029	9.79527	10.9252	12.111
ENSMUSG00000006344	0.027925	0.108017	0.0500538	0.0850973	0.094491	0.0883666
ENSMUSG00000006345	14.7695	16.9915	20.9171	8.82952	12.0964	13.1059
ENSMUSG00000006356	56.6177	59.1522	56.9088	36.1728	35.8723	37.4334
ENSMUSG00000006360	171.351	177.392	171.587	45.9806	49.6553	54.5907
ENSMUSG00000006362	0.218412	0.208258	0.139063	0.334778	0.445708	0.269152
ENSMUSG00000006369	69.7118	68.4294	71.0196	55.5943	57.087	59.0816
ENSMUSG00000006373	49.6428	51.9963	50.736	66.8998	69.5903	67.6989
ENSMUSG00000006378	92.2499	92.0913	78.1216	51.2849	56.6299	52.9112
ENSMUSG00000006386	0.557974	0.682215	0.577458	0.963429	1.35128	1.25551
ENSMUSG00000006389	0.0272742	0.0117919	0.134622	0.0600202	0.0461445	0.0435395
ENSMUSG00000006390	24.4361	23.0098	20.2304	24.3011	30.0239	29.275
ENSMUSG00000006392	70.4721	71.9049	71.4696	74.5195	78.7615	73.7508
ENSMUSG00000006395	6.59745	6.13447	7.75672	8.55597	9.94021	10.3669
ENSMUSG00000006398	227.411	233.859	218.578	250.265	264.721	260.252
ENSMUSG00000006403	1.44214	1.55725	1.54244	3.05181	3.11438	3.20782
ENSMUSG00000006411	0.382259	0.393895	0.327015	0.340914	0.359304	0.30808
ENSMUSG00000006412	136.285	144.404	140.431	148.789	144.377	146.338
ENSMUSG00000006418	58.4554	60.802	61.7333	57.7442	59.4361	60.4498
ENSMUSG00000006423	15.9545	17.3478	19.0056	16.8821	16.3895	18.3734
ENSMUSG00000006435	11.7427	11.62	12.1385	9.86047	10.0597	9.8296
ENSMUSG00000006442	334.59	337.297	326.056	300.211	319.861	316.162
ENSMUSG00000006445	86.1558	88.61	81.2378	61.4565	62.0474	63.0125
ENSMUSG00000006456	86.0615	83.7397	81.051	78.2535	77.45	80.6211
ENSMUSG00000006457	11.7143	11.6758	12.2321	8.69296	8.82342	9.28258
ENSMUSG00000006463	20.2784	21.3066	18.6637	14.2915	13.0388	16.1538
ENSMUSG00000006464	8.32086	7.15806	7.06097	6.74394	6.54063	7.50814
ENSMUSG00000006469	1.80081	1.69916	1.59716	0.778547	0.91402	1.0412
ENSMUSG00000006471	47.931	45.8768	42.9173	39.3681	37.3985	38.7561
ENSMUSG00000006476	2.65335	4.10625	4.02363	4.70259	5.81143	4.75823
ENSMUSG00000006488	0	0	0	0.0620478	0	0
ENSMUSG00000006490	0	0	0	0	0.0697897	0
ENSMUSG00000006494	82.0936	75.6757	73.4054	62.7039	67.7213	64.9587
ENSMUSG00000006498	603.385	595.389	589.554	576.071	605.784	587.707
ENSMUSG00000006517	41.999	37.5938	36.9869	42.9298	41.9955	42.4237
ENSMUSG00000006519	42.8741	42.9467	43.6064	50.8077	53.5976	54.1862
ENSMUSG00000006522	0	0	0	0	0	0.00851494
ENSMUSG00000006526	19.3561	18.744	21.6863	19.6548	23.2843	22.5448
ENSMUSG00000006527	5.37565	5.35315	5.19745	5.86333	5.31272	5.73305
ENSMUSG00000006529	0	0	0	0	0	0.0329885
ENSMUSG00000006538	0.111813	0.072084	0.0275945	0.131231	0.151338	0.205548
ENSMUSG00000006542	0.091318	0.0665677	0.126636	0.177595	0.32719	0.091892
ENSMUSG00000006546	0.430422	0.198298	0.105328	0.37892	0.258691	0.432271
ENSMUSG00000006567	1.92439	1.5754	1.58308	1.27157	1.31668	1.3197
ENSMUSG00000006570	0	0	0	0	0	0
ENSMUSG00000006574	0.0673523	0.0940789	0.0831102	0.189388	0.142439	0.176356
ENSMUSG00000006575	26.3492	28.1615	26.682	19.8939	21.1434	22.3209
ENSMUSG00000006576	4.24719	3.58165	5.62413	6.57155	6.44516	8.07904
ENSMUSG00000006585	241.837	239.744	237.577	198.786	199.359	207.588
ENSMUSG00000006586	2.33557	2.6411	2.38793	1.15342	0.768801	1.18816
ENSMUSG00000006587	1.00842	0.770503	0.553044	1.99997	1.70611	1.68918
ENSMUSG00000006589	404.167	408.918	383.153	405.838	425.125	450.42
ENSMUSG00000006599	72.6971	72.6063	82.5121	71.2333	72.9848	67.7577
ENSMUSG00000006611	1.05694	0.881029	1.17506	1.13426	0.573532	0.622437
ENSMUSG00000006641	14.8631	13.6381	13.528	22.3766	26.9617	26.6001
ENSMUSG00000006642	0.0625625	0.064533	0.0617598	0.0275353	0.0529238	0.0833966
ENSMUSG00000006649	207.487	217.254	216.674	172.846	179.303	180.703
ENSMUSG00000006651	83.4695	77.0035	76.3498	69.8256	64.5009	68.4801
ENSMUSG00000006673	125.293	126.357	120.849	127.628	131.207	132.126
ENSMUSG00000006675	9.83486	11.3595	10.8923	10.7686	11.2529	10.6783
ENSMUSG00000006676	74.0222	76.5907	74.1622	89.7552	87.2837	90.2284
ENSMUSG00000006678	46.5535	50.0354	45.9907	37.485	40.5357	39.7475
ENSMUSG00000006699	125.485	125.654	130.313	166.032	173.89	158.696
ENSMUSG00000006705	17.8337	19.3458	19.3702	13.0915	13.5797	13.701
ENSMUSG00000006711	0.0420635	0.0338989	0.0389232	0.0539969	0.0177924	0.157157
ENSMUSG00000006715	171.565	184.117	180.568	159.769	171.913	155.967
ENSMUSG00000006717	24.6519	24.2299	26.7625	24.8026	23.9307	21.356
ENSMUSG00000006720	6.1314	6.26914	5.20824	7.13287	6.5768	7.37021
ENSMUSG00000006724	0.560822	0.285939	0.346174	0.381848	0.612409	0.344955
ENSMUSG00000006728	713.335	764.254	731.251	664.891	667.892	665.829
ENSMUSG00000006731	9.97109	10.3879	9.74378	9.08294	9.91566	10.1445
ENSMUSG00000006732	40.604	37.8778	38.2435	33.5336	32.1148	33.3419
ENSMUSG00000006736	67.1606	60.6973	59.851	59.0043	56.514	62.9915
ENSMUSG00000006740	115.114	114.056	117.36	106.187	102.006	103.42
ENSMUSG00000006763	25.3777	25.6846	25.9223	28.8781	27.5652	29.0255
ENSMUSG00000006764	0.0207932	0.0134051	0	0.045758	0.105538	0.0296974
ENSMUSG00000006777	0.0393253	0.0760574	0	0	0.0332667	0.0187218
ENSMUSG00000006782	22.67	23.0033	21.8007	29.8386	29.0414	30.399
ENSMUSG00000006784	6.72892	5.78397	7.1104	24.9804	22.8864	25.3085
ENSMUSG00000006800	88.5422	90.0665	89.3565	72.6092	71.0314	76.0493
ENSMUSG00000006818	472.551	507.702	505.82	399.567	415.362	414.526
ENSMUSG00000006850	26.8282	25.4906	28.6768	18.8569	17.0959	18.7166
ENSMUSG00000006906	3.39192	3.48916	3.74989	5.29241	5.0299	5.74582
ENSMUSG00000006920	21.8047	20.6127	21.1906	19.3363	16.1964	16.2391
ENSMUSG00000006930	88.996	92.2331	95.3613	60.1399	56.8307	62.0442
ENSMUSG00000006931	5.26957	5.07073	4.86884	12.796	14.0978	13.5075
ENSMUSG00000006932	440.342	425.365	415.759	470.137	470.737	482.578
ENSMUSG00000006941	18.0752	19.4981	18.6305	25.4259	27.7676	23.7984
ENSMUSG00000006948	0	0	0	0.078542	0.0452882	0.0254873
ENSMUSG00000006958	2.9263	2.89703	2.55898	3.95917	3.89408	3.64555
ENSMUSG00000006998	279.365	265.632	292.643	265.458	304.672	311.028
ENSMUSG00000007021	3.56163	3.88245	3.35986	3.36831	2.68921	3.60141
ENSMUSG00000007029	274.798	273.938	243.345	234.824	237.772	266.546
ENSMUSG00000007030	0.48659	0.406372	0.308119	0.322165	0.451928	0.464951
ENSMUSG00000007033	1.12202	0.968977	0.846555	1.42288	1.30341	1.18177
ENSMUSG00000007034	6.29905	6.3683	6.64302	3.27662	3.28365	3.7822
ENSMUSG00000007035	1.77606	1.67152	2.09849	1.12572	1.43634	1.36581
ENSMUSG00000007036	20.994	23.0868	24.872	20.4518	24.0008	24.1463
ENSMUSG00000007038	20.5582	20.7822	20.3228	20.1413	20.3421	20.6959
ENSMUSG00000007039	167.494	163.361	158.004	140.849	143.374	148.549
ENSMUSG00000007041	92.3375	93.9625	86.6993	108.522	116.052	117.523
ENSMUSG00000007050	160.982	161.361	154.893	150.581	161.893	152.866
ENSMUSG00000007080	54.7558	54.2943	51.1093	47.0183	43.3537	42.2909
ENSMUSG00000007097	0.154142	0.121189	0.318952	0.337949	0.321033	0.542734
ENSMUSG00000007107	0.0329083	0.00975502	0.0559865	0.0776573	0.0688738	0.0288086
ENSMUSG00000007122	0.402234	0.784617	0.657037	0.725366	1.0939	1.52095
ENSMUSG00000007207	8.67395	9.77557	9.57031	8.31043	7.62031	8.90863
ENSMUSG00000007209	0.0916634	0.147735	0.113109	0	0.116312	0.0436388
ENSMUSG00000007216	6.24408	5.35365	5.59008	6.82135	5.41013	6.6756
ENSMUSG00000007279	0.689591	0.378628	0.507299	0.258059	0.173888	0.272612
ENSMUSG00000007338	63.8275	65.8631	64.3093	60.7232	61.5078	61.9071
ENSMUSG00000007379	38.2279	38.1935	36.6861	31.4732	31.6303	31.3114
ENSMUSG00000007411	51.8088	51.7672	52.9012	57.3583	55.8728	52.7403
ENSMUSG00000007415	72.6951	78.5389	73.6961	85.2065	90.9685	86.6603
ENSMUSG00000007440	0	0	0	0.0192097	0.0289804	0.0468064
ENSMUSG00000007457	0.266762	0.245682	0.141075	0.128703	0.257901	0.11489
ENSMUSG00000007458	88.7065	89.3544	92.4537	107.352	109.322	107.158
ENSMUSG00000007476	10.2638	9.52423	10.2247	12.133	10.6785	11.4096
ENSMUSG00000007564	189.955	186.892	183.368	192.734	190.79	190.189
ENSMUSG00000007570	55.9827	59.1048	54.3261	44.295	41.0675	43.7979
ENSMUSG00000007589	50.7572	54.7042	58.8157	59.7897	56.1886	58.7044
ENSMUSG00000007591	0	0.0358251	0.0685711	0	0	0.106592
ENSMUSG00000007594	1.20341	0.950998	0.652953	2.03902	1.1381	2.34662
ENSMUSG00000007603	67.9404	62.9998	62.0562	60.4771	64.8783	66.4306
ENSMUSG00000007610	39.7393	42.7613	38.2544	30.4148	31.8214	34.3452
ENSMUSG00000007613	10.9689	11.016	12.2842	12.5263	11.358	10.5696
ENSMUSG00000007617	21.072	21.3874	19.9414	21.6897	19.2531	20.1596
ENSMUSG00000007646	16.1604	16.5303	15.4244	14.4058	14.5505	14.0049
ENSMUSG00000007653	0.0401078	0.210097	0.0159825	0.0925536	0.0498344	0.158852
ENSMUSG00000007655	0	0	0	2.88056	3.74194	4.84598
ENSMUSG00000007656	106.47	116.147	113.695	119.899	139.272	126.198
ENSMUSG00000007659	43.8187	45.63	40.6691	60.0744	60.0401	60.027
ENSMUSG00000007670	205.984	208.815	194.447	193.104	160.824	193.575
ENSMUSG00000007682	0	0	0	0	0.0145585	0.0122899
ENSMUSG00000007721	96.2766	99.5599	94.8243	105.379	112.194	111.84
ENSMUSG00000007739	468.406	489.179	485.812	484.31	532.826	499.922
ENSMUSG00000007777	30.4969	27.8245	30.8329	31.7832	33.6771	27.3346
ENSMUSG00000007783	22.3891	21.4533	19.9785	26.1901	28.6462	26.5665
ENSMUSG00000007805	0	0	0.0605246	0.251856	0.301397	0.377602
ENSMUSG00000007812	33.9653	29.7292	36.7215	31.9127	30.4546	28.9303
ENSMUSG00000007815	275.623	288.495	282.316	347.274	359.87	334.763
ENSMUSG00000007817	32.2807	34.0276	33.8597	52.1652	48.0098	53.4557
ENSMUSG00000007827	14.7674	13.5157	11.9374	10.1906	12.3862	11.5404
ENSMUSG00000007833	103.346	98.2788	90.3663	74.581	80.2325	82.3755
ENSMUSG00000007836	551.933	576.128	564.7	555.663	563.334	557.803
ENSMUSG00000007837	10.9935	9.62373	11.5772	10.3757	9.09281	10.408
ENSMUSG00000007850	269.843	262.263	287.621	346.17	368.516	345.648
ENSMUSG00000007867	12.8724	13.5053	14.04	21.857	22.7865	20.9818
ENSMUSG00000007872	26.9971	26.5493	27.1387	35.8819	41.336	38.0776
ENSMUSG00000007877	0	0	0	0	0.0690595	0
ENSMUSG00000007880	96.8495	97.6571	96.14	103.503	98.096	106.573
ENSMUSG00000007888	3.18261	1.89395	2.71884	2.87332	1.65679	1.86482
ENSMUSG00000007891	154.571	158.779	152.494	132.484	134.934	138.735
ENSMUSG00000007892	4411.02	4721.98	4406.52	4116	4357.77	4243.8
ENSMUSG00000007907	0.0828251	0.0533961	0.102203	0.0911333	0.105097	0.138009
ENSMUSG00000007908	0.858008	0.510115	0.481048	0.783712	1.14607	1.11665
ENSMUSG00000007944	2.39955	2.46774	2.55689	2.52743	2.55553	2.63097
ENSMUSG00000007946	1.70656	1.39358	2.17435	2.13909	2.07113	2.86838
ENSMUSG00000007950	16.6243	16.3328	16.6369	14.4983	15.5496	15.9195
ENSMUSG00000007987	14.8739	16.7734	11.8142	15.0531	15.8131	13.599
ENSMUSG00000007989	0.77549	0.590209	0.581002	0.915366	0.713375	0.938641
ENSMUSG00000008028	10.3851	10.4546	11.5809	8.71604	9.97509	8.2154
ENSMUSG00000008035	12.2867	13.162	13.2033	15.1335	17.2507	16.8447
ENSMUSG00000008036	171.372	175.615	175.059	180.102	204.111	199.542
ENSMUSG00000008090	13.7273	14.2544	14.2482	12.3594	12.1229	12.7989
ENSMUSG00000008129	2.95131	2.86242	2.96557	1.2289	1.17098	0.984794
ENSMUSG00000008136	0.630264	0.443802	0.486076	4.00824	4.21579	4.21637
ENSMUSG00000008140	15.1237	15.8149	12.4721	15.3746	4.45718	12.4101
ENSMUSG00000008153	30.2825	36.1347	32.3269	27.7692	34.3257	29.327
ENSMUSG00000008167	43.8347	46.3095	45.9872	58.2202	54.8981	58.6207
ENSMUSG00000008193	0.445396	0.543644	0.627304	0.912532	0.459453	0.324743
ENSMUSG00000008200	68.2288	62.4331	59.3281	74.4782	66.0531	70.1476
ENSMUSG00000008206	14.523	12.0814	14.1264	7.43802	7.49007	7.41665
ENSMUSG00000008226	11.5496	11.9697	9.95694	11.8198	11.5966	11.9958
ENSMUSG00000008301	35.5594	34.7802	35.261	41.1901	44.3326	43.0244
ENSMUSG00000008305	21.9557	23.4192	20.8966	23.8092	22.2304	23.7435
ENSMUSG00000008307	4.48408	4.75549	4.33618	3.71499	4.10539	4.11065
ENSMUSG00000008318	4.57538	4.76869	4.86404	6.01412	5.77033	6.23723
ENSMUSG00000008333	58.6584	51.6615	61.2135	61.7143	66.8958	59.3399
ENSMUSG00000008348	1440.37	1435.94	1418.15	1967.14	1950.58	2004.12
ENSMUSG00000008373	125.846	128.392	124.491	122.307	136.498	128.961
ENSMUSG00000008384	28.6849	28.4008	25.9751	24.0818	23.2046	25.3582
ENSMUSG00000008393	25.128	24.7431	25.1453	34.6248	35.1142	34.3091
ENSMUSG00000008398	9.89303	9.82478	7.4677	6.25013	5.92816	6.41807
ENSMUSG00000008429	13.9283	13.4597	13.7957	18.9455	18.0631	18.5535
ENSMUSG00000008435	23.2514	22.0911	23.61	23.4256	28.0038	23.2144
ENSMUSG00000008438	0.0553705	0.0713932	0.0455501	0.0676942	0.0312266	0.0439343
ENSMUSG00000008450	248.885	239.13	222.611	267.328	278.256	279.761
ENSMUSG00000008461	0.0924004	0.0175482	0.0306048	0.0463154	0.0538708	0.0523421
ENSMUSG00000008475	55.396	54.0045	54.4658	88.0732	89.5406	84.6043
ENSMUSG00000008482	0.342359	0.5439	0.352049	0.627836	0.832636	0.570462
ENSMUSG00000008489	19.3361	18.6846	19.0888	12.3443	11.6939	11.9425
ENSMUSG00000008496	6.09088	6.69954	5.21733	2.11873	1.36821	1.74931
ENSMUSG00000008540	0.989139	0.336305	0.803226	1.18722	2.03326	1.02771
ENSMUSG00000008575	7.64459	8.46982	8.55853	5.08954	4.36114	4.81614
ENSMUSG00000008590	0.0459769	0.0296407	0.0283669	0.016863	0.0237546	0
ENSMUSG00000008601	3.24076	2.72523	2.13668	0.462711	0.631217	0.711251
ENSMUSG00000008604	161.773	160.875	154.286	88.367	87.4398	90.8395
ENSMUSG00000008658	0.232088	0.149624	0.286388	0.0841216	0.15343	0.0272979
ENSMUSG00000008668	4742.25	5081.98	4727.37	4557	4777.37	4615.6
ENSMUSG00000008682	889.936	886.134	879.64	929.817	968.961	865.628
ENSMUSG00000008683	1201.21	1268	1282.59	1729.64	1867.45	1705.76
ENSMUSG00000008690	176.835	183.628	177.932	157.355	158.022	156.261
ENSMUSG00000008730	19.7423	21.6006	21.3013	20.9509	18.8778	21.7348
ENSMUSG00000008734	13.0692	9.64789	6.93357	13.7436	13.6555	14.6131
ENSMUSG00000008763	17.5491	17.0721	19.2009	23.3679	29.515	28.0155
ENSMUSG00000008789	0	0	0	0	0	0
ENSMUSG00000008813	0	0	0	0	0	0
ENSMUSG00000008822	35.9332	38.708	37.243	36.0996	42.3656	34.0956
ENSMUSG00000008843	0	0	0.0834251	0	0	0.0321863
ENSMUSG00000008845	0.011639	0.0125938	0.0481371	0.133941	0.147875	0.131295
ENSMUSG00000008855	50.9772	49.9044	45.6434	52.3294	50.9451	53.8516
ENSMUSG00000008859	49.8628	47.221	52.0751	51.3407	52.0732	47.8708
ENSMUSG00000008874	0.205278	0	0	0	0	0
ENSMUSG00000008892	110.147	114.649	114.49	129.629	143.739	127.362
ENSMUSG00000008932	0.200461	0.190565	0.383825	0.43456	0.379618	0.431168
ENSMUSG00000008958	84.422	90.6304	81.9571	85.86	80.1524	82.9331
ENSMUSG00000008976	67.9746	65.638	68.9912	72.4378	75.9097	71.1984
ENSMUSG00000008999	6.90961	6.58931	6.63643	11.7912	11.1641	12.3863
ENSMUSG00000009013	727.74	791.991	728.319	825.453	905.126	857.631
ENSMUSG00000009030	41.2926	41.1896	39.4235	38.619	46.201	40.9807
ENSMUSG00000009035	54.9187	50.9255	51.7365	43.2135	52.3666	47.3373
ENSMUSG00000009047	0	0	0	0	0	0
ENSMUSG00000009070	0.0346335	0.0821273	0	0.0690329	0.0292603	0
ENSMUSG00000009073	117.293	114.803	118.124	78.7384	77.3271	79.7929
ENSMUSG00000009075	5.47087	6.06146	5.95692	5.90671	6.00318	5.86099
ENSMUSG00000009076	44.0094	45.9048	46.6299	51.4014	51.7517	49.1331
ENSMUSG00000009079	433.446	423.221	426.545	408.024	403.744	422.688
ENSMUSG00000009090	56.5299	56.166	54.8355	45.7134	48.0211	47.6592
ENSMUSG00000009092	8.96527	7.15587	8.09541	9.18367	8.90971	6.78352
ENSMUSG00000009093	0	0	0	0.116517	0.0700365	0.0394152
ENSMUSG00000009097	1.57221	1.3542	0.891986	0.854345	0.575989	1.25151
ENSMUSG00000009108	1.4086	2.05172	3.43942	1.3056	2.68214	1.60953
ENSMUSG00000009112	14.145	14.9371	14.5862	16.9896	16.7547	16.3058
ENSMUSG00000009114	0.12989	0.139718	0.0664446	0.120667	0.180662	0.222745
ENSMUSG00000009115	0.0488953	0	0	0.100198	0.0413623	0
ENSMUSG00000009145	2.56237	2.93565	2.98034	1.84411	2.00029	1.84593
ENSMUSG00000009185	0	0	0	0	0	0
ENSMUSG00000009207	15.2227	14.1263	16.8038	16.3488	16.2536	15.6051
ENSMUSG00000009210	0	0	0	0	0	0.0561711
ENSMUSG00000009214	0	0	0	0	0.0948047	0
ENSMUSG00000009216	0.470965	0.350336	0.447041	0.186023	0.122587	0.198344
ENSMUSG00000009246	0.594814	0.306212	0.26244	0.435155	0.0255425	0.641452
ENSMUSG00000009248	5.43176	5.287	7.35971	3.67192	4.14444	4.20698
ENSMUSG00000009281	0.145086	0.283627	0.348428	0.254035	0.36345	0.212986
ENSMUSG00000009291	98.0469	94.7985	91.267	97.9444	94.8235	102.776
ENSMUSG00000009292	0.39599	0.561687	0.493653	0.688763	0.698402	0.535771
ENSMUSG00000009293	35.1483	33.4774	34.6016	36.1442	39.6741	37.2651
ENSMUSG00000009350	0.172898	0	0.0283948	0.0795694	0.0194659	0.0516414
ENSMUSG00000009356	0.055045	0.0591445	0.0452823	0.269185	0.341473	0.262056
ENSMUSG00000009376	2.02159	1.99766	1.74481	1.81994	2.40974	1.73433
ENSMUSG00000009378	0.0382011	0	0.0157129	0.13077	0.107719	0.0969955
ENSMUSG00000009394	0.225057	0.228155	0.173295	0.526129	0.202776	0.332483
ENSMUSG00000009406	14.4836	14.7407	14.8363	14.1883	13.0181	14.3672
ENSMUSG00000009418	15.4259	17.0555	14.846	14.7714	10.4169	13.0459
ENSMUSG00000009470	127.848	123.811	125.73	134.608	127.567	130.824
ENSMUSG00000009471	0	0	0	0.0693072	0	0.0299874
ENSMUSG00000009487	0.0772339	0.118762	0.05636	0.168675	0.0799523	0.107817
ENSMUSG00000009535	72.4154	72.6173	73.978	79.4292	80.1287	73.015
ENSMUSG00000009545	0.121026	0.163127	0.149341	0.103496	0.0341267	0.0960292
ENSMUSG00000009549	139.538	147.038	137.093	155.155	172.65	157.811
ENSMUSG00000009551	0.188655	0	0.0775978	0	0.110532	0.0898142
ENSMUSG00000009555	141.655	139.722	140.871	128.029	131.634	130.006
ENSMUSG00000009563	29.583	29.7242	27.5653	33.7112	31.7631	32.6985
ENSMUSG00000009566	124.639	125.011	119.449	89.5933	87.9592	92.2551
ENSMUSG00000009569	8.50403	6.74724	8.52713	7.34358	7.89771	7.4602
ENSMUSG00000009575	95.0094	95.4796	105.505	104.34	94.1332	95.4186
ENSMUSG00000009580	0	0	0	0	0	0
ENSMUSG00000009585	199.732	197.264	200.816	156.258	151.675	152.387
ENSMUSG00000009588	0	0.0149599	0.0291428	0.0170239	0	0.0110502
ENSMUSG00000009596	0.539859	0.634762	0.370783	2.88596	3.54109	2.88386
ENSMUSG00000009614	0.350365	0.0967159	0.28638	0.242347	0.307161	0.30058
ENSMUSG00000009621	15.5392	13.8667	13.548	15.6088	16.1982	16.1639
ENSMUSG00000009628	2.46091	2.35991	2.05321	0.990826	1.00424	1.16011
ENSMUSG00000009630	84.2662	82.9494	79.2792	107.278	108.518	100.13
ENSMUSG00000009633	7.07215	5.10644	5.7015	2.21342	1.59536	2.37926
ENSMUSG00000009640	44.0171	42.8783	43.8846	46.4988	46.8125	47.8636
ENSMUSG00000009646	0.108976	0.0702554	0.322522	0.159877	0.331654	0.0933242
ENSMUSG00000009647	15.4423	15.5007	16.9182	14.1294	14.5622	13.9461
ENSMUSG00000009654	0	0.0128843	0.0246613	0	0.0338128	0.00951458
ENSMUSG00000009670	0.516254	0.671753	0.397925	1.45717	1.42645	1.45754
ENSMUSG00000009681	20.4219	20.074	17.6582	19.3353	17.5941	21.0249
ENSMUSG00000009687	2.77289	2.62762	3.52058	3.90335	4.6292	4.06804
ENSMUSG00000009731	2.38795	2.79634	2.17551	2.61447	2.52089	2.6042
ENSMUSG00000009733	21.537	23.2833	22.6656	21.6121	19.3216	19.0166
ENSMUSG00000009734	0.794338	0.75106	0.504828	0.614749	0.450557	0.805446
ENSMUSG00000009739	2.03834	2.50199	3.64899	4.64899	6.37818	5.80798
ENSMUSG00000009741	49.5489	48.8408	48.7741	44.7946	44.167	47.3493
ENSMUSG00000009772	5.46056	5.34376	6.01235	7.65656	7.42047	8.21087
ENSMUSG00000009828	12.6998	13.5874	12.7788	11.7267	10.7557	11.5022
ENSMUSG00000009863	172.084	185.28	180.775	167.005	177.499	184.093
ENSMUSG00000009876	2.76774	2.73293	2.45202	2.22804	2.24129	3.34259
ENSMUSG00000009894	47.5622	52.6719	47.1485	52.8008	53.7328	53.1438
ENSMUSG00000009900	0.823912	0.93586	0.677784	0.388525	0.24892	0.280175
ENSMUSG00000009905	9.71374	14.2951	16.8707	14.9803	12.1519	14.7866
ENSMUSG00000009907	43.4045	40.102	41.7918	46.3503	48.5343	49.0688
ENSMUSG00000009927	2016.26	2164.69	2171.39	2054.83	2275.96	2086.76
ENSMUSG00000009941	0.0975682	0.146769	0	0.238567	0.30846	0.172197
ENSMUSG00000009995	21.5533	17.3402	18.1936	17.666	18.5932	21.7642
ENSMUSG00000010021	1.51709	0.930838	1.44692	1.68217	1.18115	1.23969
ENSMUSG00000010025	16.1559	19.5355	19.6118	18.9577	19.6919	19.728
ENSMUSG00000010044	1.93496	2.25008	1.08839	1.14215	0.981762	0.738092
ENSMUSG00000010045	20.2239	20.851	19.3676	22.7434	22.0273	22.6739
ENSMUSG00000010047	38.5542	36.384	33.9731	37.2733	40.2545	38.5656
ENSMUSG00000010048	119.144	116.934	115.918	96.5018	96.4646	93.7353
ENSMUSG00000010051	10.5479	11.2182	9.33118	5.32952	6.34697	6.17051
ENSMUSG00000010054	21.2951	21.3999	21.8456	20.9431	23.2314	23.0741
ENSMUSG00000010057	21.8934	23.2013	22.4888	18.2907	18.655	19.2057
ENSMUSG00000010064	2.01382	1.99424	2.21922	1.55907	1.02077	0.92101
ENSMUSG00000010066	5.08406	4.3657	4.69671	2.92104	4.52408	5.12173
ENSMUSG00000010067	13.7766	16.1581	13.4501	20.8573	17.7908	20.0168
ENSMUSG00000010080	0.109224	0.115374	0.134779	5.4662	4.67982	4.50573
ENSMUSG00000010086	0.121945	0.0556545	0.0426103	0.392616	0.350534	0.460878
ENSMUSG00000010095	191.757	207.267	200.387	179.82	196.095	192.885
ENSMUSG00000010097	73.8408	66.0502	56.216	74.9412	76.4873	80.0302
ENSMUSG00000010110	41.4402	41.6222	43.5551	42.2659	45.9405	42.8968
ENSMUSG00000010122	2.44696	2.5736	2.61225	2.06507	2.02199	1.88736
ENSMUSG00000010136	0.446316	0.51792	0.550737	0.47248	0.528576	0.704991
ENSMUSG00000010142	0.300446	0.499605	0.44455	1.782	2.68763	2.0877
ENSMUSG00000010154	28.2225	27.4266	27.2357	13.8033	12.3336	14.6345
ENSMUSG00000010175	0.396001	0.377658	0.344839	0.495561	0.326567	0.47409
ENSMUSG00000010205	84.1628	84.615	83.4065	78.2123	75.0501	77.0392
ENSMUSG00000010277	112.587	119.523	120.48	116.588	115.465	109.453
ENSMUSG00000010290	10.7038	10.16	11.091	10.9812	10.6601	10.5891
ENSMUSG00000010307	2.23502	2.4495	2.75793	1.80342	2.07975	2.11175
ENSMUSG00000010311	0.23368	0.200462	0.0479619	0.22239	0.197702	0.318601
ENSMUSG00000010342	10.2655	12.0955	12.6278	6.56989	5.58255	5.43119
ENSMUSG00000010358	8.51542	9.48623	8.2288	3.87185	5.83584	4.9801
ENSMUSG00000010362	153.798	155.537	153.568	131.962	136.813	140.186
ENSMUSG00000010376	216.432	232.022	217.755	243.36	261.584	261.414
ENSMUSG00000010392	9.53172	9.34467	9.93185	11.3344	10.5925	10.4877
ENSMUSG00000010406	115.548	113.895	98.5494	99.9442	106.667	105.168
ENSMUSG00000010435	0.411046	0.157232	0	0	0	0.0580549
ENSMUSG00000010453	23.0822	23.0434	23.4204	24.5801	24.7711	25.6397
ENSMUSG00000010461	0.21032	0.370526	0.3808	1.64342	1.38264	1.62948
ENSMUSG00000010476	0.28011	0.196381	0.180154	0.406448	0.554399	0.23613
ENSMUSG00000010505	0.0296269	0.0802683	0.0244619	0.12309	0.0250624	0.0568574
ENSMUSG00000010517	44.877	44.6821	44.9193	40.4186	41.9299	40.7588
ENSMUSG00000010529	0.501318	0.395013	0.206203	0.490316	0.848166	0.689478
ENSMUSG00000010538	15.0221	15.446	13.7036	11.8966	12.3489	12.9368
ENSMUSG00000010554	41.3031	42.7855	46.9497	37.4974	40.3795	39.4152
ENSMUSG00000010592	5.28992	6.00619	5.23356	12.7461	11.6186	12.1385
ENSMUSG00000010601	0.155441	0.102998	0	0.0960969	0.089515	0.123938
ENSMUSG00000010607	84.6108	85.1495	81.177	48.3485	53.4013	50.0349
ENSMUSG00000010608	218.469	218.528	206.621	239.222	219.975	222.047
ENSMUSG00000010609	10.325	9.83142	10.9166	9.36103	9.32073	9.64554
ENSMUSG00000010651	2.45667	2.08997	1.7143	2.03131	2.1233	2.46069
ENSMUSG00000010660	35.1034	32.6961	31.3666	35.5939	35.1456	34.7494
ENSMUSG00000010663	34.8375	33.8893	31.425	36.0362	38.4415	38.3999
ENSMUSG00000010721	9.22682	9.83409	9.55091	7.69769	7.28248	7.25196
ENSMUSG00000010751	21.1678	21.0428	21.5997	52.105	54.7073	57.726
ENSMUSG00000010755	120.657	135.494	132.157	125.389	135.643	134.832
ENSMUSG00000010760	34.5994	39.3306	39.3754	19.1023	22.0292	19.033
ENSMUSG00000010796	0.17193	0.0221682	0.127293	0.427437	0.279365	0.25716
ENSMUSG00000010797	0	0	0	0.0365238	0	0.0474087
ENSMUSG00000010803	0.306865	0.0776955	0.0779118	1.52106	0.621995	0.940743
ENSMUSG00000010825	1.603	1.15901	0.950422	0.963883	1.37317	1.0316
ENSMUSG00000010830	35.412	35.8169	37.399	10.3043	10.8897	12.085
ENSMUSG00000010841	0	0	0	0	0	0
ENSMUSG00000010911	22.614	23.5591	23.4485	22.9587	23.276	24.2161
ENSMUSG00000010914	34.5251	36.2624	34.3089	33.0814	40.1789	32.6551
ENSMUSG00000010936	48.0571	47.8029	47.6564	41.2899	42.0697	42.2369
ENSMUSG00000011008	0.097433	0	0	0.064025	0.0935143	0.0736792
ENSMUSG00000011034	1.82015	2.08789	1.90523	1.5101	1.48664	1.48206
ENSMUSG00000011096	79.1068	79.7832	78.4971	75.8462	77.3318	82.1189
ENSMUSG00000011114	125.291	134.193	126.214	163.589	178.898	165.542
ENSMUSG00000011118	0	0.128712	0	0	0	0
ENSMUSG00000011148	5.10698	5.36112	6.76484	4.63688	8.74956	5.28157
ENSMUSG00000011154	0.675558	0.200058	0.421026	0.334937	0.743789	0.262775
ENSMUSG00000011158	23.0818	22.4036	22.0376	24.7696	22.5755	24.6763
ENSMUSG00000011171	0.0332153	0.0105339	0	0.310306	0.0907138	0.0388125
ENSMUSG00000011179	464.486	451.644	430.247	256.001	272.974	253.832
ENSMUSG00000011254	23.0105	23.5685	21.9464	22.7068	25.7903	23.5787
ENSMUSG00000011256	32.059	30.0621	33.2165	24.6243	24.902	27.7624
ENSMUSG00000011257	315.316	303.572	299.856	302.739	308.365	312.962
ENSMUSG00000011263	2.39124	1.76907	1.7609	0.848784	1.25828	0.879068
ENSMUSG00000011267	90.9051	93.0236	89.1177	80.5172	79.4278	86.032
ENSMUSG00000011305	3.29648	3.40868	2.93598	1.68352	2.16265	1.99162
ENSMUSG00000011306	38.3993	38.8351	38.4031	37.6722	40.0793	39.1409
ENSMUSG00000011349	2.74618	2.91028	2.78522	1.46253	1.6548	1.41485
ENSMUSG00000011382	14.4791	13.0918	13.7805	14.2358	13.1356	13.8564
ENSMUSG00000011427	2.01114	2.10016	2.81764	2.33022	2.20034	1.96248
ENSMUSG00000011463	0.039954	0.013121	0.0246509	0.0293312	0.0169255	0.00951575
ENSMUSG00000011486	0.880753	0.851713	0.747187	0.418903	0.62083	0.67478
ENSMUSG00000011589	15.4095	15.1971	17.0835	13.9562	14.0504	15.787
ENSMUSG00000011632	0.699481	0.386525	0.24661	0.219899	0.507185	0.380578
ENSMUSG00000011658	24.6549	24.748	23.7728	17.0046	17.9867	16.7444
ENSMUSG00000011751	29.409	27.5404	27.5271	14.8951	13.8081	15.5652
ENSMUSG00000011752	1116.59	1114.23	1093.73	1184.69	1203.55	1181.05
ENSMUSG00000011831	40.7276	41.4161	43.6415	38.5518	37.4636	38.8957
ENSMUSG00000011832	2.80228	1.03091	1.12764	1.25666	2.11604	3.62177
ENSMUSG00000011837	21.8723	20.5871	21.6365	25.0799	22.5553	26.2175
ENSMUSG00000011877	64.7829	61.091	58.7555	69.3158	71.382	73.3911
ENSMUSG00000011884	52.8612	50.2438	49.2005	50.9573	52.4366	49.236
ENSMUSG00000011958	34.9807	34.3484	40.5196	49.4943	48.6242	52.7942
ENSMUSG00000011960	36.6992	38.9656	36.5516	39.7072	34.6255	35.1545
ENSMUSG00000012017	1.19899	1.51738	1.9435	6.47968	7.214	7.51284
ENSMUSG00000012042	0	0.0246686	0	0.202383	0.0875222	0.328372
ENSMUSG00000012076	90.1558	93.3848	91.7649	91.4744	124.606	133.423
ENSMUSG00000012114	58.9794	55.9256	55.0916	46.751	49.4769	50.9189
ENSMUSG00000012117	19.8654	21.4028	21.3739	21.1854	22.327	20.8794
ENSMUSG00000012123	13.9279	14.5583	14.5492	8.7799	11.9285	9.78827
ENSMUSG00000012126	16.2287	16.6552	16.8395	9.93091	9.71331	9.22082
ENSMUSG00000012187	0	0	0	0.128224	0.0492903	0.105722
ENSMUSG00000012211	0.157369	0.167099	0	0.227285	0	0
ENSMUSG00000012282	0.204812	0.132039	0.168487	1.17686	1.47269	1.49509
ENSMUSG00000012296	68.9017	68.846	75.8527	74.8542	66.004	77.6944
ENSMUSG00000012350	0.101838	0.272929	0.30752	0.214266	0.124722	0.558754
ENSMUSG00000012396	547.748	569.846	568.487	522.791	533.834	506.99
ENSMUSG00000012405	1441.06	1526.08	1466.09	1606.55	1691.72	1654.45
ENSMUSG00000012422	10.0513	11.6775	11.9928	13.5467	14.1208	11.4914
ENSMUSG00000012428	0.0168372	0	0	0.209962	0.441538	0.328646
ENSMUSG00000012429	11.5712	12.8806	14.564	13.628	14.7945	12.7273
ENSMUSG00000012443	26.9371	25.9426	27.2762	28.6691	29.9709	27.764
ENSMUSG00000012483	64.273	60.1255	65.3514	66.6782	71.2018	61.6376
ENSMUSG00000012519	0	0.117143	0	0.171547	0.128983	0.304264
ENSMUSG00000012520	0	0.0114389	0	0.123636	0.0600388	0.0422358
ENSMUSG00000012535	114.73	110.93	114.145	99.231	92.3261	101.732
ENSMUSG00000012609	11.1291	10.8947	11.7532	10.8626	12.4259	9.7607
ENSMUSG00000012640	7.18529	7.37992	6.65102	8.63568	6.52795	5.53848
ENSMUSG00000012705	0.756516	0.123202	0.298802	0.876928	0.348027	0.429754
ENSMUSG00000012777	0.594733	0.862686	1.42189	0.861983	0.987647	0.743238
ENSMUSG00000012819	2.02791	1.44744	0.874888	0.973491	1.9695	1.20352
ENSMUSG00000012848	2662.31	2824.05	2647.48	2583.73	2767.9	2682.67
ENSMUSG00000012889	0.108049	0.175666	0.152532	0.223521	0.0583999	0.109896
ENSMUSG00000013033	44.9318	47.8404	47.4165	37.6226	35.2908	40.8218
ENSMUSG00000013076	7.88469	7.6264	7.57806	11.102	10.4616	12.4711
ENSMUSG00000013083	0	0.137792	0	0.156783	0	0.203508
ENSMUSG00000013089	240.719	249.342	242.585	193.992	188.833	194.484
ENSMUSG00000013091	0.620344	0.267792	0	0	0.174924	0.0984437
ENSMUSG00000013150	8.73606	7.19103	6.16117	6.92454	5.27167	6.57348
ENSMUSG00000013155	25.3335	27.0463	28.5144	26.1576	25.8407	26.015
ENSMUSG00000013158	0.5832	0.904087	0.239882	0.502441	0.49335	0.464151
ENSMUSG00000013160	102.687	106.072	100.882	100.388	105.539	101.382
ENSMUSG00000013236	82.7321	73.9715	79.2736	93.7656	88.4472	99.9058
ENSMUSG00000013275	20.5788	18.0843	18.2694	18.0027	16.8673	19.8617
ENSMUSG00000013338	0.10784	0.192997	0.117755	0.0816675	0.136839	0.106022
ENSMUSG00000013353	0.212079	0.259231	0.0929685	0.30132	0.190348	0.227392
ENSMUSG00000013367	0.476433	0.696956	0.50476	0.973924	1.12315	1.00133
ENSMUSG00000013415	279.662	284.455	272.506	311.755	289.207	313.61
ENSMUSG00000013418	3.68279	2.979	4.28719	1.73302	1.41075	1.57134
ENSMUSG00000013419	2.97425	3.44642	3.74881	7.53898	7.88351	8.46154
ENSMUSG00000013465	74.8132	74.9902	69.1813	67.0822	62.3271	66.2133
ENSMUSG00000013483	0.402021	0.253718	0.49017	0.209738	0.251918	0.235427
ENSMUSG00000013495	9.50959	11.7817	9.38953	8.74747	9.49113	9.66886
ENSMUSG00000013523	2.22165	3.41256	3.22335	6.0584	3.57367	5.13695
ENSMUSG00000013539	19.593	19.547	20.1041	17.9854	13.998	13.8123
ENSMUSG00000013584	3.96431	3.84958	4.12747	4.23475	4.12907	4.38801
ENSMUSG00000013593	199.545	204.641	210.867	209.651	224.254	211.939
ENSMUSG00000013611	0.380328	0.245192	0.469311	0.372868	0.32299	0.384763
ENSMUSG00000013622	28.0891	25.2429	27.5445	31.8447	29.6399	29.2219
ENSMUSG00000013629	151.491	146.719	140.227	154.879	153.111	159.735
ENSMUSG00000013643	0	0	0	0	0	0
ENSMUSG00000013646	27.373	24.1055	26.5393	27.2504	28.5904	27.1271
ENSMUSG00000013653	0	0	0	0.0622728	0	0
ENSMUSG00000013662	28.782	24.887	26.7532	30.7919	32.6672	28.9916
ENSMUSG00000013663	27.9284	28.1446	29.7353	35.1293	34.2815	33.2145
ENSMUSG00000013668	0	0.0415872	0	0.0236595	0.0272847	0
ENSMUSG00000013698	5.39745	6.35162	6.32277	27.6187	28.2528	27.6505
ENSMUSG00000013701	245.025	255.254	243.827	317.651	329.85	307.372
ENSMUSG00000013707	1.62845	1.93816	1.62301	0.367549	0.423865	0.626176
ENSMUSG00000013736	45.2499	42.3162	46.4866	41.1671	44.7889	38.2559
ENSMUSG00000013766	44.7131	46.7419	42.5573	24.5758	25.3048	23.7246
ENSMUSG00000013787	139.442	137.34	123.814	148.242	146.287	160.18
ENSMUSG00000013822	71.2267	80.5257	70.4595	67.4871	81.1756	73.1334
ENSMUSG00000013833	61.6947	54.2484	56.1026	52.8953	58.102	58.4326
ENSMUSG00000013846	0.829276	0.903394	0.566099	1.00963	1.13182	1.2822
ENSMUSG00000013858	115.507	114.191	110.749	126.452	126.249	133.41
ENSMUSG00000013878	9.10897	9.41944	9.49098	9.99205	9.78868	9.42862
ENSMUSG00000013921	10.1864	11.2016	14.9886	15.0757	12.2568	14.4772
ENSMUSG00000013928	2.78494	2.03549	1.9926	2.71155	2.22532	2.43855
ENSMUSG00000013936	1.44773	1.1178	0.595484	4.02961	3.15851	2.94801
ENSMUSG00000013973	37.0353	40.0617	34.2065	39.3653	41.7995	37.728
ENSMUSG00000013974	0	0.0269604	0.103207	0.0613526	0	0
ENSMUSG00000013997	30.4068	30.516	31.3447	36.5716	38.4138	36.623
ENSMUSG00000014030	0.294532	0.344731	0.393728	0.451948	0.135267	0.138205
ENSMUSG00000014039	8.4599	6.03668	7.94706	6.76698	6.07112	6.44215
ENSMUSG00000014074	30.5645	30.9045	30.8745	23.5706	25.5205	24.7195
ENSMUSG00000014075	12.0978	15.0003	12.4113	16.6391	15.7808	15.7557
ENSMUSG00000014077	31.712	33.0966	29.8346	38.9547	37.2218	36.8497
ENSMUSG00000014104	0	0	0	0	0.142891	0
ENSMUSG00000014158	0.786034	0.812586	1.42764	1.07009	1.14133	1.07406
ENSMUSG00000014164	0.548179	0.607543	0.644549	0.855128	0.862495	0.83755
ENSMUSG00000014177	27.6102	27.8404	32.9569	33.2497	34.4929	31.8737
ENSMUSG00000014195	124.388	132.204	130.617	125.111	131.08	128.361
ENSMUSG00000014198	0.448056	0.710345	0.682512	0.4633	0.502169	0.832008
ENSMUSG00000014226	324.477	321.372	337.172	281.81	320.943	295.985
ENSMUSG00000014232	16.189	16.7789	17.6136	14.7728	15.5262	14.7231
ENSMUSG00000014243	25.4792	28.8088	27.732	25.8785	26.6382	24.0735
ENSMUSG00000014245	37.1041	37.9118	33.5637	15.0937	17.5255	14.6502
ENSMUSG00000014294	139.595	151.743	139.38	159.574	165.957	159.227
ENSMUSG00000014301	42.3829	33.9732	29.8768	33.1907	39.71	39.2795
ENSMUSG00000014303	29.8526	28.6992	23.85	36.5363	34.4369	34.6988
ENSMUSG00000014313	482.364	515.592	499.698	507.116	531.497	488.614
ENSMUSG00000014329	2.14675	2.28218	2.28261	2.31884	2.44083	2.4077
ENSMUSG00000014349	79.0533	80.825	81.4741	92.8844	93.2978	94.959
ENSMUSG00000014351	0.387579	0.124933	0.239129	0.284305	0.421676	0.184517
ENSMUSG00000014353	11.3102	10.9325	12.8745	11.198	9.87967	10.5619
ENSMUSG00000014355	43.8862	44.5736	44.539	49.4147	41.6582	42.0238
ENSMUSG00000014361	2.13383	2.05074	1.92604	1.90614	1.67137	1.70811
ENSMUSG00000014402	83.5711	88.9635	85.8865	95.3719	102.51	95.6098
ENSMUSG00000014418	12.8839	11.1524	13.7906	12.1229	11.2229	10.9189
ENSMUSG00000014426	23.2545	22.4268	22.0173	20.9672	21.8691	22.2621
ENSMUSG00000014444	56.0697	55.9349	53.5659	62.5384	61.0599	64.6826
ENSMUSG00000014453	0	0	0	0.0175975	0	0
ENSMUSG00000014470	12.5278	15.1087	16.4612	13.4364	14.9551	15.1124
ENSMUSG00000014496	37.3385	36.899	37.2068	41.467	39.5895	41.1433
ENSMUSG00000014498	13.7738	14.6103	13.5975	15.376	16.163	15.7525
ENSMUSG00000014503	1.96591	1.82878	1.74897	1.79136	2.02294	1.779
ENSMUSG00000014504	89.899	97.1909	92.4128	99.6301	112.256	95.6187
ENSMUSG00000014529	0	0	0	0	0	0
ENSMUSG00000014542	0.193102	0.0143962	0	0.0163804	0.0188902	0.0919313
ENSMUSG00000014543	0	0	0	0	0	0
ENSMUSG00000014547	7.14991	7.29408	7.43154	6.17232	5.92003	5.96649
ENSMUSG00000014550	18.3486	14.6197	16.1161	14.6769	15.7595	15.6726
ENSMUSG00000014551	52.0807	48.1501	54.0408	53.5565	52.8836	50.4571
ENSMUSG00000014554	15.7858	20.1434	21.5847	16.5546	16.4486	16.219
ENSMUSG00000014592	25.5475	30.8084	33.0324	24.4918	27.5688	23.84
ENSMUSG00000014599	0.117401	0.0462911	0.0645823	5.99511	6.73341	6.33076
ENSMUSG00000014601	29.4418	29.198	28.7361	31.1887	31.2931	32.005
ENSMUSG00000014602	0.97703	1.05776	0.801454	2.54731	1.98719	2.35693
ENSMUSG00000014603	0.0624427	0.146271	0.115578	0.526749	0.264112	0.386457
ENSMUSG00000014606	75.2235	77.9314	75.1744	74.7517	75.6365	80.1333
ENSMUSG00000014609	0.0384848	0.333277	0.381558	0.0846904	0	0.271218
ENSMUSG00000014633	26.1752	27.2707	27.7204	28.5777	24.2619	27.6054
ENSMUSG00000014668	63.7661	61.2377	55.735	64.3139	55.5515	62.2552
ENSMUSG00000014686	1.15192	1.01013	1.53159	0.893353	0.835593	0.760657
ENSMUSG00000014704	0.0334284	0.129305	0.206247	0.767251	0.367618	0.571742
ENSMUSG00000014725	0.262409	0.277863	0.140173	0.116709	0.130286	0.186089
ENSMUSG00000014747	0.377343	0.221194	0.133036	0.503361	0.377317	0.436278
ENSMUSG00000014748	23.9456	24.8054	24.0568	28.3814	26.5323	27.6945
ENSMUSG00000014763	3.34719	3.81814	3.62097	4.36005	3.72205	3.97988
ENSMUSG00000014767	36.2633	35.0589	35.7171	40.7744	41.5268	40.9789
ENSMUSG00000014769	163.81	176.716	168.317	192.501	203.787	191.265
ENSMUSG00000014771	54.923	64.0358	62.0822	51.552	57.6938	52.1667
ENSMUSG00000014773	1.25562	1.97211	2.4024	2.33866	3.03497	2.66523
ENSMUSG00000014776	2.82595	2.72243	2.06754	2.2109	1.80301	2.26806
ENSMUSG00000014778	11.6563	13.2318	11.7216	15.1401	15.9281	17.1378
ENSMUSG00000014782	0.748228	0.452795	0.707867	0.94266	0.823273	1.0949
ENSMUSG00000014786	6.6601	6.76092	7.38271	6.98606	5.94782	7.61996
ENSMUSG00000014791	4.41166	3.71054	4.93406	5.39491	4.76488	5.48031
ENSMUSG00000014813	0.0979788	0.173705	0.105789	0.107807	0.0932442	0.0641373
ENSMUSG00000014837	12.1432	11.4061	11.3807	11.4459	12.5925	12.2962
ENSMUSG00000014846	11.244	10.206	11.6598	11.4223	11.3008	9.53647
ENSMUSG00000014850	19.4085	19.1791	22.4784	17.8334	20.3434	17.94
ENSMUSG00000014852	0.0113313	0.00730515	0.0139825	0.008312	0	0.0161887
ENSMUSG00000014856	33.248	33.4112	35.993	33.4596	33.5969	36.9679
ENSMUSG00000014859	127.413	127.065	119.292	110.076	112.557	114.242
ENSMUSG00000014867	84.9428	81.4358	83.8213	90.107	87.4487	91.2491
ENSMUSG00000014873	27.9347	31.4285	24.9391	22.8935	26.7346	24.5976
ENSMUSG00000014905	5.65427	6.07152	6.61399	8.2098	7.97191	7.2285
ENSMUSG00000014907	37.1653	37.3205	38.0345	36.1581	36.9825	35.1248
ENSMUSG00000014932	36.4924	32.8762	37.6381	27.4052	27.6554	26.7364
ENSMUSG00000014956	87.0259	97.5626	102.347	111.996	110.774	104.7
ENSMUSG00000014959	68.7263	64.6096	65.3299	78.0664	80.7887	82.0414
ENSMUSG00000014980	27.4513	27.6434	29.9533	33.1723	31.0074	30.4791
ENSMUSG00000015001	0	0.0734059	0.0445928	0.119141	0.032107	0.0542075
ENSMUSG00000015002	585.228	613.356	616.522	463.087	528.876	489.439
ENSMUSG00000015013	26.5676	29.8522	26.9632	26.7531	31.2585	29.0961
ENSMUSG00000015016	9.40311	9.4307	8.9265	8.85842	9.95858	8.57878
ENSMUSG00000015023	46.0485	46.1233	47.5576	57.6055	55.5301	57.0571
ENSMUSG00000015027	6.80857	7.52054	7.76539	8.31391	7.8709	9.02798
ENSMUSG00000015053	2.12402	2.19999	2.72432	12.047	10.9376	10.8828
ENSMUSG00000015083	4.75452	5.786	6.99766	4.68491	5.02823	4.26958
ENSMUSG00000015085	1.32281	1.49699	1.35494	0.647009	0.791006	0.911046
ENSMUSG00000015087	46.3175	49.9858	50.0531	55.3729	56.3779	56.2035
ENSMUSG00000015090	0.850188	0.986587	1.0491	0.623647	0.719204	0.161902
ENSMUSG00000015092	248.858	251.161	243.001	266.005	276.597	267.877
ENSMUSG00000015093	0.224723	0.362189	0.65023	0.247265	0.285152	0.730581
ENSMUSG00000015094	44.7712	40.6536	40.8999	26.1986	24.7507	26.468
ENSMUSG00000015095	36.7141	33.5506	30.4133	34.0394	38.5609	41.2584
ENSMUSG00000015112	95.9891	96.6496	97.5266	87.519	86.8459	84.4518
ENSMUSG00000015120	359.298	356.505	352.893	399.093	403.587	398.774
ENSMUSG00000015126	46.7317	43.9725	40.9875	40.9591	41.5668	43.078
ENSMUSG00000015127	11.7652	11.1044	8.62165	13.2833	16.8058	16.0757
ENSMUSG00000015133	0.493127	0.207258	0.384652	2.04508	1.87166	1.94196
ENSMUSG00000015134	1.92289	2.36315	2.43702	1.594	2.43104	1.8573
ENSMUSG00000015143	243.117	244.178	233.207	323.587	318.468	341.301
ENSMUSG00000015149	22.0456	21.7695	22.4205	24.0229	22.8046	23.1494
ENSMUSG00000015165	580.243	581.729	564.112	563.761	556.54	579.128
ENSMUSG00000015176	251.777	237.231	231.179	250.159	254.242	245.085
ENSMUSG00000015189	6.80002	4.69075	4.69895	5.1514	5.34972	5.63295
ENSMUSG00000015202	7.58802	7.65217	7.80278	6.87882	6.71543	7.26121
ENSMUSG00000015214	9.00805	7.55147	9.006	7.26252	5.87079	6.86946
ENSMUSG00000015217	31.9482	30.8908	30.593	38.1484	40.5737	40.0768
ENSMUSG00000015222	2.23615	1.92817	3.34359	2.21292	3.02469	2.06891
ENSMUSG00000015224	0.168961	0.16339	0.0694972	0.227223	0.215796	0.232269
ENSMUSG00000015242	0	0	0	0	0	0
ENSMUSG00000015243	5.5229	4.21746	5.33358	2.39937	1.97643	1.83529
ENSMUSG00000015247	43.7905	42.2244	41.4772	33.2157	39.5499	33.7869
ENSMUSG00000015289	81.225	76.4414	75.2483	77.3287	86.7142	81.1591
ENSMUSG00000015290	41.108	40.2202	36.4977	44.1128	47.9469	43.9978
ENSMUSG00000015291	62.9498	59.9904	81.3564	87.9886	86.762	87.1618
ENSMUSG00000015305	20.2918	20.7643	22.1002	18.0228	16.7487	17.2172
ENSMUSG00000015312	61.0969	63.5286	62.0186	106.597	106.503	109.806
ENSMUSG00000015314	0.412483	0.544339	0.79182	0.195747	0.239283	0.361814
ENSMUSG00000015316	0.939106	1.17017	0.846111	0.736849	0.849625	0.728042
ENSMUSG00000015335	77.5155	75.3482	81.686	75.7959	75.2297	78.7088
ENSMUSG00000015337	40.5759	43.9125	39.9453	39.3115	43.1898	42.1892
ENSMUSG00000015340	2.36191	0.655959	1.92364	1.06057	0.448458	0.530509
ENSMUSG00000015341	76.3261	76.4069	77.3006	67.9124	71.4673	67.3886
ENSMUSG00000015342	1.07111	1.11088	1.31474	0.783468	0.811146	0.980344
ENSMUSG00000015354	20.3363	17.6788	18.9902	11.0201	8.67908	11.2516
ENSMUSG00000015355	0	0.0371937	0	0	0	0
ENSMUSG00000015357	23.852	26.9533	23.0779	25.5901	25.4219	25.4704
ENSMUSG00000015363	27.8442	27.4085	26.0092	27.6403	27.7715	27.6154
ENSMUSG00000015365	3.88056	4.49031	4.17457	5.95209	5.84256	5.80484
ENSMUSG00000015377	5.86185	5.99776	5.61697	4.98092	5.35355	6.07098
ENSMUSG00000015396	0.0787488	0.0143551	0.032391	0.196003	0.199849	0.112471
ENSMUSG00000015401	0	0	0	0	0	0
ENSMUSG00000015405	0	0	0	0	0	0.00731347
ENSMUSG00000015437	0	0	0	0	0	0
ENSMUSG00000015441	0	0	0	0	0	0
ENSMUSG00000015443	0	0	0	0.05906	0	0
ENSMUSG00000015452	0.662111	0.58399	0.50422	1.24847	1.54189	1.27157
ENSMUSG00000015461	38.1428	37.3955	34.9983	33.3463	34.1376	35.6491
ENSMUSG00000015467	0.875773	0.906153	0.595966	1.25841	0.783109	1.13351
ENSMUSG00000015468	30.3405	25.6067	31.8472	14.9027	13.0128	11.6284
ENSMUSG00000015474	18.3935	19.6397	20.5001	22.2259	22.3711	23.8106
ENSMUSG00000015476	0.0952541	0.122818	0	0.0438731	0	0.099754
ENSMUSG00000015478	90.2608	95.0125	92.1564	82.5386	83.8915	91.9634
ENSMUSG00000015484	0.0800836	0.043024	0.0823502	0.0979076	0.146782	0.0889604
ENSMUSG00000015488	9.94148	12.2934	10.3237	14.3321	12.0371	13.4972
ENSMUSG00000015501	1.21685	0.896855	1.16894	1.90103	1.97826	1.78762
ENSMUSG00000015519	0	0	0	0	0	0
ENSMUSG00000015522	66.6297	63.5672	66.4946	63.5877	60.8168	65.2143
ENSMUSG00000015533	0.0310385	0.0334643	0.0171671	0.0428907	0.0354341	0.0180787
ENSMUSG00000015536	27.5471	26.8534	27.5192	24.7689	24.4799	24.6391
ENSMUSG00000015542	16.005	15.4301	16.2578	14.5799	16.4683	15.6571
ENSMUSG00000015568	10.5202	10.2432	10.8147	9.41859	8.82476	9.0294
ENSMUSG00000015575	101.528	111.625	112.221	121.772	135.284	119.655
ENSMUSG00000015579	1.46493	1.40112	1.82957	2.59652	2.49296	2.36258
ENSMUSG00000015597	26.7504	27.2019	29.5125	32.6009	33.4018	30.807
ENSMUSG00000015599	0.404232	0.352754	0.44227	0.398366	0.443236	0.410683
ENSMUSG00000015605	43.3186	43.8551	42.172	52.8075	53.6774	57.4607
ENSMUSG00000015619	2.54594	2.59577	2.91016	13.5248	12.1157	14.5013
ENSMUSG00000015627	0.161394	0.0834965	0.0400085	0.106484	0.0409334	0.115882
ENSMUSG00000015647	104.133	101.583	98.4263	83.3099	80.4781	87.3916
ENSMUSG00000015652	8.09935	6.82496	6.51022	7.36427	7.73112	6.25123
ENSMUSG00000015653	6.52388	6.82795	6.4509	4.87369	4.68837	4.70574
ENSMUSG00000015656	1785.69	1740.39	1624.99	2024.4	2129.09	1987.62
ENSMUSG00000015659	9.18961	9.31809	8.3333	7.76459	6.55649	7.72164
ENSMUSG00000015665	0	0	0	0	0	0
ENSMUSG00000015668	24.6265	26.057	26.4917	33.8916	33.1607	30.6986
ENSMUSG00000015671	81.7895	86.8432	85.2228	100.177	104.287	90.9249
ENSMUSG00000015672	35.2845	34.2255	37.321	41.8605	43.0325	38.2542
ENSMUSG00000015697	86.8814	81.531	84.1596	61.3343	59.8379	62.515
ENSMUSG00000015702	1.45326	1.83973	2.0446	1.40596	1.08899	1.49482
ENSMUSG00000015709	4.2105	3.54015	5.34601	2.54457	1.97322	3.14284
ENSMUSG00000015711	47.3456	47.6565	47.5817	32.1034	31.8394	32.9765
ENSMUSG00000015714	58.1713	61.9105	60.6952	56.7508	55.1985	56.1093
ENSMUSG00000015721	0.0249263	0.112196	0.0961005	0.108609	0.0553483	0.129143
ENSMUSG00000015733	71.2635	78.7425	76.0922	89.6589	91.9553	83.1929
ENSMUSG00000015745	3.4245	4.52867	3.58547	8.85217	8.11985	11.2638
ENSMUSG00000015747	4.89633	4.77993	4.52605	6.40056	6.15069	6.26422
ENSMUSG00000015748	50.5693	54.704	54.894	48.8312	54.6608	55.8145
ENSMUSG00000015749	213.834	213.636	223.472	221.338	240.928	229.364
ENSMUSG00000015750	41.763	43.3305	40.5948	39.493	41.4603	40.0479
ENSMUSG00000015755	37.0101	36.2402	37.2161	39.7611	39.7341	38.5522
ENSMUSG00000015757	27.2501	26.8814	26.1133	29.4412	30.2551	27.656
ENSMUSG00000015759	49.4504	49.7124	49.3845	63.6863	72.9198	65.359
ENSMUSG00000015766	19.9793	18.979	19.9759	5.05695	4.72276	4.93678
ENSMUSG00000015776	27.2332	29.1487	27.8223	25.5564	30.3377	27.6036
ENSMUSG00000015787	0.233332	0.231118	0.160863	0.167346	0.225582	0.263766
ENSMUSG00000015790	39.9319	46.8888	42.2763	34.5568	34.1003	35.5837
ENSMUSG00000015804	138.344	149.894	158.83	159.079	167.683	158.653
ENSMUSG00000015806	207.467	212.117	206.321	163.521	171.496	170.08
ENSMUSG00000015812	0.41067	0.496111	1.26407	0.900393	0.325491	0.968037
ENSMUSG00000015829	0.00445705	0.0202494	0.0164242	0.0122974	0.00675144	0.0131954
ENSMUSG00000015837	145.368	141.075	137.639	168.947	180.306	181.263
ENSMUSG00000015839	51.5703	54.8489	53.5307	81.0598	80.5416	79.4951
ENSMUSG00000015843	0.162108	0.121951	0.0434197	0.198193	0.157722	0.257051
ENSMUSG00000015846	15.0438	14.7883	13.9583	14.1259	14.5471	14.3702
ENSMUSG00000015850	8.91866	11.7785	10.0283	9.17721	10.3099	10.4298
ENSMUSG00000015852	0.049319	0	0	0	0	0.140382
ENSMUSG00000015854	0	0.0181654	0	0	0	0
ENSMUSG00000015869	113.843	100.137	104.314	108.379	112.101	115.297
ENSMUSG00000015879	0.260834	0.371206	0.275956	0.26291	0.310135	0.287403
ENSMUSG00000015880	39.2132	40.3714	40.4716	41.5064	44.3081	39.61
ENSMUSG00000015882	5.24208	4.6154	6.73575	4.63692	5.46703	4.42723
ENSMUSG00000015889	50.7538	49.3045	45.3915	54.5761	57.1469	58.3114
ENSMUSG00000015890	0.205885	0.103235	0.0846849	0.0167806	0.0580552	0.0435631
ENSMUSG00000015932	97.4339	100.078	103.545	156.403	167.59	147.996
ENSMUSG00000015937	193.501	190.289	193.262	182.329	169.524	184.485
ENSMUSG00000015942	4.8695	4.68694	3.4766	4.49369	4.37436	4.17918
ENSMUSG00000015943	70.1259	70.9973	66.5149	72.7178	80.6524	77.8858
ENSMUSG00000015944	2.51758	2.37758	2.55916	2.99651	2.7122	2.83094
ENSMUSG00000015947	0	0	0	0.0155075	0.0178836	0
ENSMUSG00000015950	0.442013	0.304611	0.114613	0.298435	0.249443	0.169649
ENSMUSG00000015957	1.0221	0.561944	0.800512	3.90527	4.18949	5.06407
ENSMUSG00000015961	87.1347	89.6736	88.2585	82.7499	88.232	82.6475
ENSMUSG00000015962	0.118879	0	0	0	0.100564	0.113191
ENSMUSG00000015966	0.13471	0.160707	0.106032	0.49907	0.374321	0.251366
ENSMUSG00000015968	0.612551	0.244179	0.339192	0.113444	0.427182	0.158762
ENSMUSG00000015970	0.00880732	0.00995592	0	0.804296	0.888341	0.874896
ENSMUSG00000015971	43.5937	43.2628	37.9795	41.9031	44.6408	44.2255
ENSMUSG00000015980	2.94821	2.06088	2.63193	2.127	3.24271	2.81294
ENSMUSG00000015981	0.575137	0.346064	0.236566	0.295951	0.291917	0.231216
ENSMUSG00000015994	89.6003	90.8885	93.1005	80.6774	82.8067	79.5838
ENSMUSG00000016018	73.9235	74.0044	76.1228	67.8144	70.3882	69.2492
ENSMUSG00000016024	0.238492	0.405838	0.367317	0.510191	0.320387	0.286796
ENSMUSG00000016028	3.21909	2.85134	2.94304	2.03186	1.60938	2.29466
ENSMUSG00000016087	0.27095	0.174416	0.412144	0.316239	0.282812	0.326699
ENSMUSG00000016128	0.277034	0.378122	0.252782	2.64949	2.70299	2.92818
ENSMUSG00000016150	1.02346	0.808841	0.837453	0.621035	0.602193	0.286358
ENSMUSG00000016179	0.0293795	0.0947029	0	0.14811	0	0.058659
ENSMUSG00000016181	19.1291	21.3707	19.8916	16.723	20.5838	19.7093
ENSMUSG00000016194	0.274031	0.107154	0	0.100506	0.171622	0
ENSMUSG00000016200	3.03552	3.02102	3.02673	2.29731	2.33095	2.45017
ENSMUSG00000016206	0.484238	0.369057	0.814816	0.968749	1.07994	1.17363
ENSMUSG00000016239	0.961847	1.30593	0.911003	4.05884	4.08126	4.45775
ENSMUSG00000016252	168.211	155.597	151.62	127.016	144.847	129.455
ENSMUSG00000016253	80.1569	77.2922	70.6078	74.8767	76.8344	77.0256
ENSMUSG00000016255	0	0.0292606	0	0.0332935	0	0.0648235
ENSMUSG00000016256	82.8351	81.9859	78.219	71.6146	75.4206	73.3753
ENSMUSG00000016257	65.1826	64.7842	66.6884	74.8557	78.0536	70.9155
ENSMUSG00000016262	1.02269	1.29834	1.80053	3.20233	3.11447	3.31827
ENSMUSG00000016283	0	0.0326827	0.0491452	0.116914	0.0429295	0.120675
ENSMUSG00000016308	92.8649	95.9741	92.5616	104.838	115.127	110.324
ENSMUSG00000016319	714.874	735.657	717.129	766.303	805.912	770.392
ENSMUSG00000016327	0	0	0.030194	0	0	0
ENSMUSG00000016344	100.561	103.137	100.329	91.9535	91.2516	90.5167
ENSMUSG00000016346	7.93601	8.55355	9.35232	5.19569	3.42412	4.76231
ENSMUSG00000016349	0.191701	0.335451	0.10138	0.160709	0.254834	0.182529
ENSMUSG00000016356	1.41626	1.07343	1.96607	1.29861	1.19807	1.51706
ENSMUSG00000016382	9.77377	8.75828	9.97576	19.7913	20.1128	19.3217
ENSMUSG00000016386	5.39876	5.58832	3.5657	6.48127	6.53418	7.17708
ENSMUSG00000016409	9.76246	10.8386	10.6982	10.7417	10.2972	10.3216
ENSMUSG00000016427	37.8393	42.8829	43.7433	43.5341	42.7918	39.8213
ENSMUSG00000016458	1.21744	1.28972	1.05097	3.45592	2.73654	2.62302
ENSMUSG00000016477	17.9176	17.863	17.6978	16.9213	17.2461	16.8165
ENSMUSG00000016481	16.6798	18.0615	21.0763	22.7296	20.8832	21.1606
ENSMUSG00000016487	22.7707	23.823	26.3159	27.4643	24.7812	25.1047
ENSMUSG00000016493	0.0526926	0.118071	0.130042	0.206207	0.416991	0.216801
ENSMUSG00000016494	3.83059	2.71548	3.32685	2.29574	1.85364	2.35905
ENSMUSG00000016495	12.1063	15.7514	14.8536	15.9154	16.5293	14.0982
ENSMUSG00000016496	0.325989	0.272382	0.201036	0.371276	0.370466	0.516734
ENSMUSG00000016498	0	0	0	0	0	0.0174879
ENSMUSG00000016503	74.4931	76.8931	74.3146	76.933	77.987	76.4327
ENSMUSG00000016510	17.3875	15.9726	20.1471	20.2042	20.4346	19.8895
ENSMUSG00000016520	10.2895	11.2769	13.6038	11.6719	9.57467	10.7069
ENSMUSG00000016524	0	0	0	0	0	0
ENSMUSG00000016526	37.0616	36.5265	32.4364	35.0385	38.8183	40.8388
ENSMUSG00000016528	13.2578	12.1359	11.626	24.5285	25.0764	24.7104
ENSMUSG00000016529	0	0.0322634	0	0.183551	0.127005	0.0953013
ENSMUSG00000016534	23.4853	22.8992	24.8685	29.2128	29.7395	27.1143
ENSMUSG00000016541	168.449	168.516	170.628	202.336	204.976	198.646
ENSMUSG00000016552	5.8113	5.47222	5.99571	8.07847	8.03406	8.62332
ENSMUSG00000016554	291.49	296.242	288.468	294.676	316.227	308.404
ENSMUSG00000016559	381.071	394.69	371.614	495.062	530.237	502.372
ENSMUSG00000016619	57.7002	54.3819	52.2403	63.4996	68.2478	63.3915
ENSMUSG00000016624	7.04578	6.68412	6.99032	4.37128	4.6127	4.40077
ENSMUSG00000016626	0.53319	0.791643	0.732001	0.284448	0.474474	0.353749
ENSMUSG00000016637	19.3396	17.1821	17.3439	14.9707	14.5073	13.8933
ENSMUSG00000016664	87.3653	98.6855	89.0959	112.107	108.389	113.454
ENSMUSG00000016756	107.176	105.21	121.117	91.5536	96.4993	81.4732
ENSMUSG00000016757	37.8143	38.1418	37.1915	37.4446	40.0065	38.9306
ENSMUSG00000016758	2.39215	2.61958	4.82067	3.47337	4.13609	3.80927
ENSMUSG00000016763	1.169	1.18628	1.18026	0.762953	1.15378	0.935199
ENSMUSG00000016831	33.58	36.2191	33.4375	36.0313	36.9837	39.4259
ENSMUSG00000016833	64.916	63.4263	65.2544	72.3053	74.3497	69.156
ENSMUSG00000016918	14.5386	13.5326	12.4733	26.4176	27.8566	26.9015
ENSMUSG00000016921	204.069	206.057	191.452	200.975	210.188	200.312
ENSMUSG00000016933	55.681	54.0377	56.2295	43.5651	47.137	42.7736
ENSMUSG00000016940	23.545	25.8157	23.4225	22.3762	24.0925	22.9805
ENSMUSG00000016942	0.252324	0.325339	0.0839816	0.277635	0.0719664	0.0729022
ENSMUSG00000016946	48.6824	48.5343	50.1676	52.469	52.3785	50.7326
ENSMUSG00000016982	0.335656	0.475048	0.639185	0.155505	0.212375	0.21777
ENSMUSG00000016984	21.916	21.7462	22.6327	15.798	15.8797	14.586
ENSMUSG00000016995	0.191528	0.0645848	0.105317	0.274866	0.326069	0.256831
ENSMUSG00000016998	0	0	0	0	0	0
ENSMUSG00000017000	0	0	0	0	0	0
ENSMUSG00000017002	0	0	0	0	0	0
ENSMUSG00000017003	0	0	0	0	0	0
ENSMUSG00000017004	0.180081	0	0	0	0	0
ENSMUSG00000017007	0	0.0514311	0.0254852	0.0392822	0.0262068	0.0107459
ENSMUSG00000017009	18.9098	17.3803	21.0504	24.7022	22.9584	24.4699
ENSMUSG00000017049	0	0	0	0	0	0
ENSMUSG00000017057	0.841628	0.678232	1.02123	0.998079	1.10354	1.00838
ENSMUSG00000017064	0	0	0	0	0	0.0324676
ENSMUSG00000017119	79.9369	83.8808	80.0583	75.4016	69.5039	76.0331
ENSMUSG00000017132	5.65053	4.27934	4.84939	3.79349	3.98054	3.98785
ENSMUSG00000017144	19.8406	20.4208	21.3743	27.8603	27.296	26.0095
ENSMUSG00000017146	45.0422	42.5384	45.6238	33.0229	32.307	32.9123
ENSMUSG00000017165	0	0.219058	0	0	0	0
ENSMUSG00000017167	0.330991	0.104805	0.0571072	0.685402	0.153646	0.247945
ENSMUSG00000017176	37.0984	38.9169	38.9524	44.0937	50.2894	46.7997
ENSMUSG00000017188	72.4012	77.8327	71.7208	77.8846	82.5399	84.1014
ENSMUSG00000017195	0	0.069746	0.0624212	0.301086	0.261634	0.147242
ENSMUSG00000017204	0.408899	0.43639	0.309084	0.334544	0.30315	0.337453
ENSMUSG00000017210	55.9993	52.1713	51.3276	49.964	50.7306	51.618
ENSMUSG00000017211	0.497172	1.36681	1.298	0.897261	0.516697	0.303328
ENSMUSG00000017221	264.93	260.106	253.84	286.017	289.771	296.137
ENSMUSG00000017264	76.1743	74.8543	74.1956	65.2898	68.9482	67.5894
ENSMUSG00000017286	46.7102	49.2799	51.2705	46.5657	50.97	48.1368
ENSMUSG00000017288	16.7475	16.1871	14.6233	16.3807	18.0178	19.6551
ENSMUSG00000017291	17.6882	17.6981	19.0808	19.0581	16.5064	16.7326
ENSMUSG00000017299	47.3583	51.9142	58.0246	50.9142	55.1776	55.0153
ENSMUSG00000017300	0.203443	0.211424	0.65535	0.254006	0.752887	0.650984
ENSMUSG00000017307	58.0087	54.8203	50.4138	46.4281	46.8448	52.221
ENSMUSG00000017309	0.357037	0.123174	0.235687	0.244877	0.100207	0.169652
ENSMUSG00000017310	0	0	0	0	0	0
ENSMUSG00000017311	0	0.460978	0.320087	0.860976	0.595738	0.567357
ENSMUSG00000017314	9.32096	8.32658	9.32939	5.71214	5.35957	5.81563
ENSMUSG00000017316	0	0	0	0.448433	0	0
ENSMUSG00000017344	0.0341851	0.0757883	0	0.0501524	0.0745165	0.072814
ENSMUSG00000017376	21.7423	22.1769	21.8107	22.2841	21.5985	22.3022
ENSMUSG00000017386	47.4605	46.2778	46.2459	63.2441	62.2434	66.6205
ENSMUSG00000017390	55.1955	54.1942	62.9469	31.5079	30.5547	32.3144
ENSMUSG00000017400	15.0657	15.0371	15.5029	12.014	12.9805	11.6042
ENSMUSG00000017404	2544.36	2612.55	2460.05	2658.5	2823.16	2730.66
ENSMUSG00000017405	13.9494	12.9481	11.7224	12.9991	12.5257	12.4543
ENSMUSG00000017412	0.0312205	0.0523313	0.09246	0.0918732	0.0739496	0.0594534
ENSMUSG00000017417	9.82189	10.0255	12.4184	8.51975	9.25005	10.6506
ENSMUSG00000017418	0.74134	1.67603	4.9074	2.51464	2.1985	3.12781
ENSMUSG00000017421	188.571	188.202	186.795	200.455	210.643	201.959
ENSMUSG00000017428	146.712	148.574	151.13	166.758	157.905	163.642
ENSMUSG00000017446	0.322323	0.01412	0	0.0321323	0.0370557	0
ENSMUSG00000017453	56.7341	54.7382	52.7881	44.5092	42.1963	42.9477
ENSMUSG00000017466	0.730067	1.31374	0.814254	5.97925	6.66556	5.89165
ENSMUSG00000017478	75.6383	70.9822	67.3883	74.5718	74.0368	76.5658
ENSMUSG00000017485	29.9255	30.0045	39.6808	35.4499	42.1919	37.6024
ENSMUSG00000017491	0.38864	0.738817	1.04736	1.13296	1.1107	1.32074
ENSMUSG00000017493	31.3121	30.2228	37.8985	13.6841	12.5969	15.3401
ENSMUSG00000017499	35.3861	35.912	36.5385	40.6129	41.9457	40.2472
ENSMUSG00000017548	126.265	125.815	138.399	87.9207	86.6247	80.6537
ENSMUSG00000017550	15.5997	14.2026	16.3718	12.671	12.8634	12.5393
ENSMUSG00000017561	69.0614	68.5937	69.7404	61.7948	63.198	64.6094
ENSMUSG00000017588	0.0398271	0.025676	0	0	0.0336912	0
ENSMUSG00000017607	0.152946	0.126795	0.18873	0.560961	1.54871	0.75556
ENSMUSG00000017615	17.5657	17.2753	16.6522	24.2523	25.038	24.3873
ENSMUSG00000017631	38.1322	40.3592	36.214	27.8417	25.7156	26.5565
ENSMUSG00000017639	39.0947	34.6938	38.0965	31.846	30.4225	33.1595
ENSMUSG00000017652	1.07738	1.0174	1.16841	1.07337	1.335	1.27715
ENSMUSG00000017664	31.8753	28.4567	24.9289	21.379	21.3962	23.3009
ENSMUSG00000017667	1.27265	1.16062	1.42898	3.14817	2.91532	3.03522
ENSMUSG00000017670	33.3841	29.9746	31.7602	26.8787	28.5776	27.5845
ENSMUSG00000017677	111.852	109.978	120.469	107.129	96.9249	100.104
ENSMUSG00000017679	3.77784	4.82772	4.59155	5.43733	5.92158	5.48717
ENSMUSG00000017686	33.7642	35.1252	32.1769	36.1666	37.0753	36.7602
ENSMUSG00000017688	0	0	0	0	0	0
ENSMUSG00000017692	0.736723	1.11664	0.703116	0.796824	0.915564	0.749639
ENSMUSG00000017697	10.4433	9.46706	8.6644	6.87622	7.05574	6.60079
ENSMUSG00000017707	50.2153	44.9654	51.0756	54.6453	52.2245	57.173
ENSMUSG00000017713	1.76131	2.09921	1.91347	1.4415	1.31743	1.49276
ENSMUSG00000017715	54.4689	50.4897	49.5155	50.1408	52.2404	51.1797
ENSMUSG00000017716	184.094	190.41	178.393	178.102	193.941	180.403
ENSMUSG00000017718	4.94037	6.30029	6.62726	4.3154	5.37634	4.56213
ENSMUSG00000017720	0.0836796	0.053947	0.103258	0	0.0707876	0.119514
ENSMUSG00000017721	67.1449	67.4281	64.0514	62.6343	63.2707	66.0611
ENSMUSG00000017723	16.9702	17.8052	18.8346	34.5535	29.4931	36.5666
ENSMUSG00000017724	66.055	65.7801	59.9309	17.7251	18.0142	16.7208
ENSMUSG00000017733	0	0	0	0	0	0
ENSMUSG00000017734	0.314256	0.443772	1.10441	1.71569	0.989797	0.933109
ENSMUSG00000017737	1.45397	0.593841	0.433189	1.05546	0.69293	1.49944
ENSMUSG00000017740	1.59503	1.92257	1.12464	0.781211	0.740598	0.820935
ENSMUSG00000017747	12.5207	12.7299	10.5022	10.2907	14.2505	11.9451
ENSMUSG00000017754	86.2808	84.7067	85.3413	49.7838	49.847	48.3848
ENSMUSG00000017756	84.9435	81.0778	85.4352	80.2512	75.2641	81.2364
ENSMUSG00000017760	128.171	130.922	128.942	110.46	114.672	108.503
ENSMUSG00000017764	50.7833	50.9349	50.6424	40.8913	41.1071	45.3597
ENSMUSG00000017765	26.2946	25.0888	23.7728	20.4489	20.5159	20.8416
ENSMUSG00000017767	0.341156	0.293251	0.140325	0.0834172	0.0961986	0.286754
ENSMUSG00000017774	58.0885	56.6477	52.4552	92.3146	91.3526	93.6823
ENSMUSG00000017776	102.201	107.994	100.296	107.567	111.754	118.925
ENSMUSG00000017778	570.809	600.817	553.717	569.435	576.08	537.226
ENSMUSG00000017781	74.6779	84.6786	82.1068	82.406	80.9963	77.9383
ENSMUSG00000017801	29.3288	29.1943	26.7285	29.9437	36.7516	31.3066
ENSMUSG00000017802	23.4431	23.884	22.9473	24.7098	25.2676	29.7177
ENSMUSG00000017817	0.0990673	0.127735	0.091684	6.00623	5.67776	6.15817
ENSMUSG00000017830	2.56241	1.99192	2.14258	2.11012	2.08118	1.96839
ENSMUSG00000017831	62.7454	60.7789	65.284	78.1039	80.4515	74.3849
ENSMUSG00000017832	0.797051	0.256924	0.327844	1.09695	0.449503	0.395519
ENSMUSG00000017837	36.4071	40.9183	37.4454	46.4427	47.5648	48.4958
ENSMUSG00000017843	143.157	144.984	148.379	156.997	162.548	158.925
ENSMUSG00000017858	45.1682	45.1208	45.8655	37.8431	36.441	36.2524
ENSMUSG00000017861	723.372	722.465	708.801	573.034	590.424	601.678
ENSMUSG00000017868	1.42987	2.07409	1.84134	1.13955	1.66899	1.53164
ENSMUSG00000017897	0.160201	0.174755	0.189159	0.894764	1.00825	0.677511
ENSMUSG00000017922	0	0	0	0.0765623	0	0
ENSMUSG00000017929	28.5617	28.0527	26.538	30.8535	30.0261	32.0302
ENSMUSG00000017943	2.07458	2.24713	2.08435	2.1064	2.14881	2.28985
ENSMUSG00000017950	1.21089	1.50418	1.60336	0.311582	0.0298342	0.348848
ENSMUSG00000017969	8.72821	10.6111	10.1234	9.75805	10.6981	10.3758
ENSMUSG00000017978	0.606083	0.51541	0.695946	0.174737	0.280298	0.214656
ENSMUSG00000017999	117.281	114.861	108.696	96.4993	99.848	99.0746
ENSMUSG00000018001	6.83465	7.83248	7.17715	7.01085	7.04362	7.10992
ENSMUSG00000018008	0.925713	1.06786	1.37444	0.724984	0.785669	0.674335
ENSMUSG00000018012	13.856	15.3731	12.4082	14.6416	14.1698	15.5098
ENSMUSG00000018040	99.8259	94.1932	96.6634	107.106	123.71	119.322
ENSMUSG00000018042	133.056	132.919	129.978	124.45	126.625	132.188
ENSMUSG00000018068	33.0029	29.8412	32.6932	31.5474	31.5056	30.0783
ENSMUSG00000018076	44.2618	44.0756	43.807	53.2719	41.2774	53.5935
ENSMUSG00000018102	14.7855	17.0859	16.9942	18.0339	21.3223	18.8744
ENSMUSG00000018126	1.13954	1.18943	1.51464	0.616974	0.665605	0.730456
ENSMUSG00000018143	5.11335	4.7635	4.92333	7.28482	8.00407	7.31753
ENSMUSG00000018160	30.5677	31.7617	31.9094	29.8379	27.168	28.0785
ENSMUSG00000018166	9.43525	9.21243	8.39671	10.0378	9.55408	9.98726
ENSMUSG00000018167	17.0944	16.2272	17.886	16.4009	17.4503	16.997
ENSMUSG00000018168	0.156819	0.0183836	0.202285	0.298332	0.143346	0.214814
ENSMUSG00000018169	8.88538	8.6701	8.91448	4.71544	3.93247	5.57763
ENSMUSG00000018171	23.4388	25.5664	22.1798	32.2972	37.9007	32.8274
ENSMUSG00000018189	155.231	153.426	157.068	156.658	169.682	161.131
ENSMUSG00000018196	20.2566	21.2961	27.1631	29.2778	32.8277	31.9173
ENSMUSG00000018199	6.14507	6.6763	6.60093	6.30801	5.54161	5.08638
ENSMUSG00000018209	33.04	34.6612	34.7025	33.7553	31.8599	36.2195
ENSMUSG00000018211	0	0	0	0	0	0
ENSMUSG00000018217	1.72145	2.65556	1.17525	11.3924	12.6351	10.651
ENSMUSG00000018238	0.264034	0.297883	0.20363	0.193679	0.335033	0.2514
ENSMUSG00000018239	40.1273	39.6673	42.6567	33.8955	36.7423	28.8192
ENSMUSG00000018259	0	0	0	0	0	0
ENSMUSG00000018263	0.237935	0.241309	0.303216	0.317147	0.267667	0.282447
ENSMUSG00000018286	610.889	636.622	587.441	637.93	657.358	654.326
ENSMUSG00000018287	106.313	105.637	107.129	92.1233	98.9082	98.8511
ENSMUSG00000018293	1099.23	1136.16	1048.75	1396.84	1439.35	1414.14
ENSMUSG00000018322	60.6576	62.9604	62.0656	47.7093	50.2467	50.6475
ENSMUSG00000018326	94.0188	94.2116	95.6794	109.918	117.722	107.612
ENSMUSG00000018334	11.9391	10.8609	10.5723	9.70132	12.3198	10.3525
ENSMUSG00000018339	11.9312	12.188	11.852	31.5228	29.9948	31.5118
ENSMUSG00000018340	63.5042	63.3717	58.3051	74.469	75.3607	74.044
ENSMUSG00000018341	0.0278969	0.0729768	0.198452	0.0924243	0.113062	0.132556
ENSMUSG00000018347	4.84314	4.20362	4.67359	5.02384	4.34582	4.65871
ENSMUSG00000018362	42.5992	40.7702	42.9804	47.8963	54.8203	45.4958
ENSMUSG00000018363	14.1271	14.6075	16.4162	17.5001	17.3153	16.8929
ENSMUSG00000018372	9.73236	9.96387	9.87817	10.538	10.3784	10.8943
ENSMUSG00000018377	4.50519	4.38351	4.46613	6.30702	6.19464	6.56068
ENSMUSG00000018378	4.44753	4.26872	4.63039	6.89133	6.21451	7.60214
ENSMUSG00000018379	236.002	232.205	229.779	238.627	238.296	243.236
ENSMUSG00000018381	2.14586	1.61408	1.41001	1.87691	1.43328	2.10263
ENSMUSG00000018387	0.348066	0.254981	0.267423	0.937487	0.900238	0.944901
ENSMUSG00000018395	11.5164	15.7332	12.1516	14.9346	14.4543	15.334
ENSMUSG00000018398	19.2135	18.2851	18.4455	26.4305	24.0473	24.8587
ENSMUSG00000018401	20.7435	19.5897	19.5265	21.5439	21.3597	21.545
ENSMUSG00000018405	15.1198	15.0606	14.3152	13.9794	13.4303	14.0676
ENSMUSG00000018411	37.5234	41.8772	40.6476	42.5231	43.9785	41.76
ENSMUSG00000018412	59.2324	60.7226	62.3588	64.7466	59.56	64.7948
ENSMUSG00000018415	22.8606	22.7047	23.9542	20.2782	20.593	21.0384
ENSMUSG00000018417	31.8913	30.1677	26.45	33.5014	36.4733	35.429
ENSMUSG00000018425	28.1348	25.2935	24.9362	21.764	22.5625	21.8492
ENSMUSG00000018427	2.54358	2.49008	2.42828	2.70275	2.45276	2.5016
ENSMUSG00000018428	109.242	106.201	104.161	118.429	114.143	123.518
ENSMUSG00000018433	45.7094	44.061	46.7794	50.0455	52.5068	46.4432
ENSMUSG00000018442	24.0328	22.401	24.0642	28.6002	28.923	24.9843
ENSMUSG00000018446	346.978	355.553	354.828	384.097	403.669	379.759
ENSMUSG00000018449	42.0485	39.5089	40.3694	40.7176	35.8012	37.4769
ENSMUSG00000018451	1.58914	1.4289	1.13528	1.74855	1.41506	1.85156
ENSMUSG00000018459	0	0	0.0209573	0.0249165	0	0.00707661
ENSMUSG00000018470	2.94917	2.85499	2.8215	2.73525	2.21184	2.59152
ENSMUSG00000018474	9.01333	9.60162	9.28707	9.89614	9.19252	10.5361
ENSMUSG00000018476	35.3393	36.2152	36.6329	38.6513	30.9062	38.811
ENSMUSG00000018479	0	0	0	0.109137	0	0.212493
ENSMUSG00000018481	30.6609	30.99	31.058	34.7135	34.0851	32.5526
ENSMUSG00000018486	0	0	0	0.0248638	0.0191157	0.0430317
ENSMUSG00000018500	2.5788	2.99664	2.35715	1.8216	1.69672	1.71273
ENSMUSG00000018501	283.294	275.612	279.629	171.784	167.829	170.941
ENSMUSG00000018507	2.0048	1.46968	1.66416	1.85878	1.76934	1.69971
ENSMUSG00000018509	178.483	182.974	178.164	108.141	103.984	113.324
ENSMUSG00000018537	127.125	131.591	115.841	122.142	119.016	128.614
ENSMUSG00000018541	22.305	21.0566	20.4881	25.6461	24.6591	23.9853
ENSMUSG00000018543	2.73866	2.70721	1.57706	2.27677	2.78008	2.78146
ENSMUSG00000018547	35.7148	34.591	34.0306	33.8597	34.7526	34.4356
ENSMUSG00000018548	47.8944	45.8722	49.9058	39.1531	39.4111	36.3767
ENSMUSG00000018554	17.9734	17.1551	18.0807	12.5027	10.1371	13.1499
ENSMUSG00000018559	43.8077	47.2758	44.0761	50.2906	52.5755	48.5129
ENSMUSG00000018565	62.1555	67.6024	56.5256	69.2962	71.8624	62.3343
ENSMUSG00000018566	2.38332	1.77596	1.61991	2.01322	1.44263	2.23719
ENSMUSG00000018567	95.3004	100.269	91.7145	92.2471	103.986	98.4826
ENSMUSG00000018569	4.40621	3.62246	3.7839	8.14038	8.97065	8.21902
ENSMUSG00000018570	7.87423	7.34348	8.63873	3.70853	4.36664	4.74843
ENSMUSG00000018572	95.7313	96.049	91.7876	110.48	117.561	113.252
ENSMUSG00000018574	35.6194	35.303	33.6809	34.749	35.3547	36.2821
ENSMUSG00000018581	0.148752	0.2631	0.145263	0.272726	0.39673	0.239104
ENSMUSG00000018583	202.844	196.564	182.079	192.601	201.001	210.37
ENSMUSG00000018585	206.79	222.564	190.997	179.302	185.616	188.407
ENSMUSG00000018589	0.0175825	0.0339217	0.0238339	0.0564607	0	0.0261253
ENSMUSG00000018593	221.018	225.733	213.595	378.848	368.597	387.601
ENSMUSG00000018595	0.279503	0.295275	0.295626	0.146448	0.168887	0.137723
ENSMUSG00000018599	16.9034	15.3777	16.0299	14.6587	15.6589	14.7674
ENSMUSG00000018604	196.799	207.553	191.914	166.634	156.406	167.089
ENSMUSG00000018620	0.0321481	0	0.0198348	0	0.0135976	0
ENSMUSG00000018623	0	0	0	0	0	0
ENSMUSG00000018634	0	0.0578884	0.0277004	0.115267	0.113939	0.0534355
ENSMUSG00000018648	25.8955	26.4846	25.1878	29.3528	27.2067	28.2896
ENSMUSG00000018651	49.2007	49.3977	51.0042	41.3603	43.9417	41.4679
ENSMUSG00000018654	0.840063	0.491187	0.395856	0.334726	0.271377	0.324541
ENSMUSG00000018656	0	0	0	0	0	0
ENSMUSG00000018659	29.4779	30.5459	28.7876	29.7171	30.7718	29.9661
ENSMUSG00000018661	26.1298	26.4446	23.9372	31.8951	31.1406	32.495
ENSMUSG00000018666	198.336	197.046	202.427	204.56	203.58	196.683
ENSMUSG00000018669	106.971	109.448	109.208	87.8664	87.4265	89.7423
ENSMUSG00000018672	18.035	14.3134	18.0877	13.3961	15.1737	17.036
ENSMUSG00000018677	254.531	262.982	245.735	280.133	286.965	297.372
ENSMUSG00000018678	42.8666	42.0251	40.9246	35.9168	34.5511	37.0219
ENSMUSG00000018697	36.0787	35.6548	35.828	37.9663	39.1124	37.6858
ENSMUSG00000018698	0.0134857	0.0173881	0	0.0296769	0.0958371	0.0539352
ENSMUSG00000018707	183.304	181.634	179.281	169.694	161.258	168.327
ENSMUSG00000018727	23.8503	23.3082	22.9816	14.3207	14.8921	15.5261
ENSMUSG00000018733	5.69701	6.3879	5.85865	7.66076	7.81909	8.07828
ENSMUSG00000018736	32.4115	31.7696	30.0674	31.5307	36.1035	32.9407
ENSMUSG00000018740	7.13671	6.48831	6.13003	4.89518	4.2295	4.2871
ENSMUSG00000018750	2.49153	2.32095	2.18482	1.92852	1.61058	2.0826
ENSMUSG00000018752	14.3355	14.2061	12.9293	6.81962	6.6096	6.3503
ENSMUSG00000018761	157.327	154.865	139.957	111.059	115.297	114.917
ENSMUSG00000018765	143.26	143.753	144.3	139.644	137.589	143.964
ENSMUSG00000018770	903.773	918.896	882.006	1051.35	1099.4	1074.5
ENSMUSG00000018774	37.2005	35.3552	33.0515	21.3139	21.4435	26.384
ENSMUSG00000018776	0.715334	0.889694	1.11498	0.306763	0.389142	0.278729
ENSMUSG00000018796	20.7642	20.6433	20.1626	19.6562	17.572	21.2728
ENSMUSG00000018800	1.14349	1.14532	1.71945	1.72615	1.41777	1.63841
ENSMUSG00000018809	10.5142	9.85792	11.6433	7.97843	8.16001	6.92128
ENSMUSG00000018819	0.128203	0.0826504	0.592481	0.43391	0.297721	0.61256
ENSMUSG00000018820	27.0632	26.9428	28.0272	24.4794	23.3973	29.4118
ENSMUSG00000018821	110.647	109.504	102.019	111.627	115.45	114.697
ENSMUSG00000018822	4.60338	4.66923	4.05202	7.22628	6.8018	7.50974
ENSMUSG00000018830	0.0481307	0.0635838	0.0570828	0.397749	0.450242	0.343751
ENSMUSG00000018841	17.2752	16.4845	16.7384	16.3027	16.6491	16.3158
ENSMUSG00000018844	0.104529	0.0505415	0.128986	0.0766766	0.0442126	0.099528
ENSMUSG00000018845	2.39923	1.74116	2.60935	0.562471	1.10477	1.32398
ENSMUSG00000018846	9.12746	8.28509	9.62873	12.159	12.0591	10.9727
ENSMUSG00000018848	104.718	109.13	110.711	119.876	124.216	110.335
[truncated: 34,442 more rows]

## Sheet: d2 EpILC - RNA-seq
Ensembl ID	EpiLC WT rep1 [TPM]	EpiLC WT rep2 [TPM]	EpiLC dCD rep1 [TPM]	EpiLC dCD rep2 [TPM]
ENSMUSG00000000001	110.608	95.965	81.8096	98.9039
ENSMUSG00000000003	0	0	0	0
ENSMUSG00000000028	33.2767	35.4212	41.6737	35.7083
ENSMUSG00000000037	0.74373	0.882658	0.890414	1.64202
ENSMUSG00000000049	0.0906462	0	0	0
ENSMUSG00000000056	9.19313	8.81071	10.509	12.6841
ENSMUSG00000000058	0.714112	0.803039	0.871338	1.03418
ENSMUSG00000000078	24.7	22.3675	25.2449	44.4098
ENSMUSG00000000085	5.77266	5.06143	5.47637	6.80207
ENSMUSG00000000088	385.705	480.44	598.905	356.181
ENSMUSG00000000093	0.0735527	0.0532765	0.0738756	0.0281229
ENSMUSG00000000094	0.264171	0.176351	0.628941	0.620856
ENSMUSG00000000103	0	0	0	0
ENSMUSG00000000120	0.124429	0.112835	1.54952	1.55907
ENSMUSG00000000125	7.69777	7.33946	6.93947	5.44656
ENSMUSG00000000126	0.944771	0.768647	1.19616	1.41295
ENSMUSG00000000131	58.6145	56.1566	80.1436	54.7933
ENSMUSG00000000134	82.0576	73.2868	66.8962	77.5299
ENSMUSG00000000142	8.39527	5.83741	6.64034	8.39655
ENSMUSG00000000148	8.16268	7.65431	7.12017	7.55938
ENSMUSG00000000149	26.9125	25.9014	23.9489	25.1916
ENSMUSG00000000154	0.203729	0.326445	0.236366	0.060452
ENSMUSG00000000157	0	0	0	0
ENSMUSG00000000159	0.0367376	0.0569408	0.0460517	0
ENSMUSG00000000167	3.82994	3.87427	4.56943	4.80309
ENSMUSG00000000168	81.7916	80.6663	64.4349	74.3373
ENSMUSG00000000171	158.317	181.803	201.45	158.845
ENSMUSG00000000182	0.108243	0	0.0193917	0.0741611
ENSMUSG00000000183	0.0283294	0.00588956	0.0071142	0.00544989
ENSMUSG00000000184	7.12309	6.06563	3.883	5.32116
ENSMUSG00000000194	17.4059	15.5751	18.7972	21.6497
ENSMUSG00000000202	3.20075	3.86597	3.53545	3.01244
ENSMUSG00000000204	0	0.0633212	0.0576157	0
ENSMUSG00000000214	0.0310066	0.141916	0	0
ENSMUSG00000000215	0	0	0	0
ENSMUSG00000000216	0.0270332	0.0279668	0	0.00861953
ENSMUSG00000000223	0.066054	0.141634	0.221578	0.204568
ENSMUSG00000000244	0.0588037	0.206713	0	0.089095
ENSMUSG00000000247	0.180955	0.157582	0.452547	0.143887
ENSMUSG00000000248	0	0	0.170397	0
ENSMUSG00000000253	5.73358	5.53417	8.89938	6.84517
ENSMUSG00000000263	0.0680806	0.0236851	0.0195939	0.0299765
ENSMUSG00000000266	0.200962	0.165682	0.139122	0.184782
ENSMUSG00000000275	20.8287	17.3627	19.7537	28.6941
ENSMUSG00000000276	3.22974	2.75533	2.37844	3.86232
ENSMUSG00000000278	48.1116	47.8913	59.9233	57.4426
ENSMUSG00000000282	16.8239	14.0411	15.6798	18.8321
ENSMUSG00000000290	0.145258	0.112705	0.0911843	0.119217
ENSMUSG00000000295	55.3363	74.2259	84.0571	49.4458
ENSMUSG00000000296	15.6178	18.0656	18.1013	13.3834
ENSMUSG00000000301	8.57725	13.1119	13.0263	9.9909
ENSMUSG00000000303	230.314	192.123	145.82	191.672
ENSMUSG00000000305	2.62762	2.59725	1.22721	2.09018
ENSMUSG00000000308	8.41204	9.58851	13.1401	10.8251
ENSMUSG00000000317	6.60334	6.35079	6.19018	7.28473
ENSMUSG00000000318	0	0	0.315999	0.23119
ENSMUSG00000000320	1.32476	1.40401	1.4594	1.62378
ENSMUSG00000000325	11.0249	9.93407	9.44688	12.6892
ENSMUSG00000000326	3.1138	5.02531	7.21749	3.50418
ENSMUSG00000000339	59.2492	66.542	62.7237	52.2169
ENSMUSG00000000340	21.0499	19.5271	11.3074	19.3598
ENSMUSG00000000355	71.1425	79.9171	89.7979	67.8795
ENSMUSG00000000359	0.145198	0.238544	0.542035	0.333537
ENSMUSG00000000374	10.0898	8.16741	4.56407	8.85751
ENSMUSG00000000378	31.0457	36.0736	47.5456	36.0342
ENSMUSG00000000381	0	0	0	0
ENSMUSG00000000384	113.436	118.373	107.249	92.0777
ENSMUSG00000000386	0.663452	0.592338	0.832752	0.738972
ENSMUSG00000000392	0.0471351	0.0293124	0.05915	0.0450939
ENSMUSG00000000394	0	0	0	0
ENSMUSG00000000399	102.311	110.257	117.679	93.1438
ENSMUSG00000000402	0.321121	0.292323	0.302197	0.547282
ENSMUSG00000000409	27.7261	26.1747	31.5181	37.0063
ENSMUSG00000000411	0.0458081	0.165568	0.143463	0.28651
ENSMUSG00000000416	0.917164	0.454647	0.248429	0.433706
ENSMUSG00000000420	21.2113	17.1098	30.1212	41.6695
ENSMUSG00000000435	0.119598	0.12366	0.516762	0.48391
ENSMUSG00000000439	13.5663	13.1992	11.8577	13.8061
ENSMUSG00000000440	0.031837	0.124821	0.0199612	0.029448
ENSMUSG00000000441	76.2034	69.7268	61.2239	75.1833
ENSMUSG00000000486	3.54484	4.13187	9.39495	6.8909
ENSMUSG00000000530	0.222913	0.171341	0.208201	0.332695
ENSMUSG00000000538	3.61261	3.04867	3.08903	3.68991
ENSMUSG00000000544	1.08937	0.986665	2.29956	2.98013
ENSMUSG00000000555	11.2724	9.69356	22.1498	25.9083
ENSMUSG00000000560	0.0641439	0.159146	0.0789894	0.187755
ENSMUSG00000000561	159.917	162.694	119.713	128.061
ENSMUSG00000000562	0.138693	0.0816627	0.0725238	0.0885569
ENSMUSG00000000563	258.458	323.084	322.622	239.618
ENSMUSG00000000567	0.955107	1.05575	0.8372	0.802461
ENSMUSG00000000568	917.902	801.552	807.649	873.786
ENSMUSG00000000579	7.65015	7.35818	7.16588	8.89796
ENSMUSG00000000581	49.5598	68.8761	75.3956	62.7316
ENSMUSG00000000594	3.39185	3.5567	4.09766	3.93451
ENSMUSG00000000600	17.7767	15.9611	15.9617	19.8184
ENSMUSG00000000605	5.88585	5.37937	3.48544	5.07607
ENSMUSG00000000606	0	0	0	0
ENSMUSG00000000617	2.82439	2.37498	4.35769	4.45348
ENSMUSG00000000627	0.634646	0.618074	0.961777	1.01631
ENSMUSG00000000628	41.2461	39.2617	60.9196	46.6529
ENSMUSG00000000631	7.41849	7.55868	13.7102	17.0299
ENSMUSG00000000632	0.790902	0.661039	2.96387	4.35411
ENSMUSG00000000682	0.15117	0.0757669	0.0918379	0
ENSMUSG00000000686	0.214218	0.111223	0.192028	0.175726
ENSMUSG00000000690	1.03814	0.68437	0.0830203	0.0679525
ENSMUSG00000000693	1.14981	1.67798	0.862553	0.618453
ENSMUSG00000000701	0	0	0	0
ENSMUSG00000000706	0.0586655	0.0486005	0.363288	0.719754
ENSMUSG00000000708	8.56375	6.38961	4.42898	7.58981
ENSMUSG00000000711	18.0148	15.8616	20.5539	25.056
ENSMUSG00000000724	0.105406	0.110616	0.105762	0.156237
ENSMUSG00000000730	7.93525	8.30775	33.226	25.9057
ENSMUSG00000000731	0.109488	0.412211	1.2331	1.06847
ENSMUSG00000000732	3.03787	2.48046	3.76804	3.84819
ENSMUSG00000000738	27.8408	27.2607	35.4297	33.7579
ENSMUSG00000000739	2.09813	2.47133	2.12225	2.19557
ENSMUSG00000000740	2422.09	3293.95	4320.44	2360.95
ENSMUSG00000000743	49.1331	53.165	56.5751	50.5205
ENSMUSG00000000751	167.649	160.857	161.592	167.807
ENSMUSG00000000753	12.1208	16.1449	5.95595	4.67601
ENSMUSG00000000759	12.3687	12.4198	11.6642	10.8912
ENSMUSG00000000766	0.208683	0.218447	0.165286	0.10177
ENSMUSG00000000782	49.416	48.2714	47.8464	40.8465
ENSMUSG00000000787	444.761	356.709	206.241	373.691
ENSMUSG00000000791	0.731132	0.913279	0.671058	0.728429
ENSMUSG00000000792	9.72385	9.70662	13.2924	13.1465
ENSMUSG00000000794	0.122279	0.0983765	0.173659	0.219618
ENSMUSG00000000804	9.36603	7.63351	6.87618	10.5879
ENSMUSG00000000805	49.8199	52.3338	92.7074	70.5269
ENSMUSG00000000811	9.51445	8.73006	7.94634	8.4003
ENSMUSG00000000817	0.0575472	0	0	0
ENSMUSG00000000823	31.5949	24.9772	13.7367	27.3501
ENSMUSG00000000826	38.4109	34.6441	28.0961	40.47
ENSMUSG00000000827	101.073	122.271	142.106	117.555
ENSMUSG00000000838	44.2342	34.4085	20.0192	29.8367
ENSMUSG00000000861	10.661	11.1887	4.61225	4.64762
ENSMUSG00000000869	1.43861	1.82842	1.70558	0.851806
ENSMUSG00000000876	5.7038	8.56673	8.17679	5.97075
ENSMUSG00000000881	21.0845	20.901	19.0981	21.6983
ENSMUSG00000000884	11.8731	14.8772	10.583	9.69399
ENSMUSG00000000889	0	0	0	0
ENSMUSG00000000901	6.30485	7.65426	27.5353	15.6327
ENSMUSG00000000902	96.1592	103.727	131.094	109.554
ENSMUSG00000000903	1.45288	1.49402	4.43797	5.05082
ENSMUSG00000000915	7.33582	6.89419	6.43588	6.66439
ENSMUSG00000000916	27.3943	28.9041	28.0386	20.3359
ENSMUSG00000000934	7.80396	7.85528	8.42619	6.49832
ENSMUSG00000000938	2.69591	3.24301	0.437728	0.55093
ENSMUSG00000000942	0.107116	0.0553447	0.134284	0.102849
ENSMUSG00000000948	20.7723	13.1752	4.29991	12.5331
ENSMUSG00000000957	18.9804	16.3812	41.2017	43.6413
ENSMUSG00000000958	158.523	141.472	242.842	269.507
ENSMUSG00000000959	49.2967	48.6404	52.6361	40.886
ENSMUSG00000000976	12.2388	9.60178	7.68284	10.3535
ENSMUSG00000000982	0	0	0.426343	0.0414043
ENSMUSG00000000983	0	0	0	0
ENSMUSG00000001014	2.35244	1.80221	2.77476	1.34897
ENSMUSG00000001016	144.374	169.379	191.072	159.825
ENSMUSG00000001017	143.926	149.936	147.223	130.676
ENSMUSG00000001018	30.1529	28.1166	35.7076	31.4706
ENSMUSG00000001020	2.68335	3.73218	0.729765	0.0759491
ENSMUSG00000001021	0.22475	0.241506	0.0585692	0
ENSMUSG00000001023	0	0	0.248464	0
ENSMUSG00000001025	56.4623	72.6148	74.1155	41.5194
ENSMUSG00000001027	0.00395442	0.00409367	0.0198685	0.0226468
ENSMUSG00000001029	0	0	0.0857367	0
ENSMUSG00000001034	28.3109	26.1919	26.427	29.3424
ENSMUSG00000001036	33.2705	29.0185	23.0631	28.7159
ENSMUSG00000001039	73.3706	96.7673	117.71	66.7466
ENSMUSG00000001052	34.2725	26.7741	26.1261	29.664
ENSMUSG00000001053	15.2921	17.5514	12.6178	11.9754
ENSMUSG00000001054	16.7908	16.4382	18.4811	16.2724
ENSMUSG00000001056	383.627	492.442	583.652	344.467
ENSMUSG00000001062	4.44029	3.94942	2.94372	4.32432
ENSMUSG00000001065	3.45728	3.95272	4.07628	4.16699
ENSMUSG00000001082	48.0612	48.9995	60.7139	55.6885
ENSMUSG00000001089	24.872	18.1681	13.3558	22.4577
ENSMUSG00000001095	0	0	0.0426817	0
ENSMUSG00000001098	31.313	28.0924	37.4608	42.0947
ENSMUSG00000001100	65.5281	68.1684	74.7393	69.4178
ENSMUSG00000001103	0.0430537	0.0232351	0.169117	0.0865814
ENSMUSG00000001105	28.1837	35.9107	58.8072	32.7593
ENSMUSG00000001119	0.750299	0.716224	0.365473	0.414084
ENSMUSG00000001120	16.3954	16.7714	18.791	15.4356
ENSMUSG00000001123	1.9595	2.11844	1.69951	1.86316
ENSMUSG00000001127	33.3067	33.7647	38.32	35.4094
ENSMUSG00000001128	2.32767	2.8843	4.19563	2.91523
ENSMUSG00000001131	24.3677	29.306	58.1519	39.3433
ENSMUSG00000001134	58.3151	96.4333	107.304	72.5819
ENSMUSG00000001138	16.7133	16.0084	10.4922	16.5016
ENSMUSG00000001143	9.78039	8.8481	10.5852	10.2436
ENSMUSG00000001150	31.7413	34.7102	60.805	35.718
ENSMUSG00000001151	21.121	17.1961	22.8364	21.4182
ENSMUSG00000001155	0.0862916	0.0447211	0.108512	0.0847334
ENSMUSG00000001156	1.11654	1.04743	1.26987	1.62622
ENSMUSG00000001157	15.936	14.1131	11.6312	10.6955
ENSMUSG00000001158	104.52	139.108	151.552	99.5441
ENSMUSG00000001166	1.25835	1.01635	2.53614	2.28914
ENSMUSG00000001168	0	0	0.0417931	0
ENSMUSG00000001173	11.8129	9.92518	8.35261	10.2788
ENSMUSG00000001175	226.878	243.483	254.145	278.464
ENSMUSG00000001211	33.725	37.4113	30.2285	27.8483
ENSMUSG00000001225	0.203797	0.226392	0.0387761	0.126336
ENSMUSG00000001227	2.40939	2.2412	1.10437	1.49505
ENSMUSG00000001228	191.248	179.98	161.683	182.115
ENSMUSG00000001240	5.82527	6.53705	6.28263	4.61181
ENSMUSG00000001247	85.4687	93.0812	103.413	83.6319
ENSMUSG00000001248	5.84898	6.28894	16.9687	13.2556
ENSMUSG00000001249	9.87496	10.1355	12.5476	8.81089
ENSMUSG00000001260	0.0533231	0.0700852	0.0573806	0.133586
ENSMUSG00000001270	55.9048	61.2331	113.906	78.7041
ENSMUSG00000001280	47.2681	35.8469	25.2636	42.7678
ENSMUSG00000001285	67.6168	78.7544	98.1676	61.0852
ENSMUSG00000001288	56.8873	56.6178	56.3897	55.2279
ENSMUSG00000001289	177.299	248.171	350.347	178.668
ENSMUSG00000001300	15.5532	12.8435	19.058	24.493
ENSMUSG00000001305	111.744	111.903	130.032	103.813
ENSMUSG00000001313	24.4715	29.5582	31.843	23.1992
ENSMUSG00000001323	1.53144	1.40972	1.80672	1.29872
ENSMUSG00000001333	0.42322	0.19743	0.760578	1.54469
ENSMUSG00000001334	1.62786	1.88025	2.85649	2.55222
ENSMUSG00000001348	8.84875	10.5893	8.1512	6.27042
ENSMUSG00000001349	13.5684	15.353	11.4175	12.8877
ENSMUSG00000001366	19.3306	16.8774	19.2643	16.0967
ENSMUSG00000001376	21.2166	18.6098	16.8045	18.2947
ENSMUSG00000001403	350.942	379.021	453.862	345.548
ENSMUSG00000001415	73.7518	72.0819	65.1617	68.0555
ENSMUSG00000001416	624.975	679.66	887.787	621.87
ENSMUSG00000001418	62.3701	54.6426	110.779	81.2346
ENSMUSG00000001419	16.9204	13.1084	16.4189	22.6485
ENSMUSG00000001420	9.37758	9.9524	13.7724	12.94
ENSMUSG00000001424	72.0875	68.6654	74.5539	80.9962
ENSMUSG00000001435	155.846	143.222	107.141	126.569
ENSMUSG00000001436	24.5717	23.5662	19.3007	18.0557
ENSMUSG00000001440	474.924	404.932	381.381	439.765
ENSMUSG00000001441	56.996	46.8436	45.5968	65.4124
ENSMUSG00000001444	1.23923	1.33842	0.412843	0.419955
ENSMUSG00000001445	68.9978	77.9927	81.8068	62.2553
ENSMUSG00000001467	87.4888	89.1911	98.9286	99.1971
ENSMUSG00000001472	143.129	117.77	117.409	127.672
ENSMUSG00000001482	32.5304	30.759	34.8739	34.7547
ENSMUSG00000001493	0.0741137	0.140507	0.123977	0.0709945
ENSMUSG00000001494	0.0938548	0.0415891	0.0168189	0
ENSMUSG00000001496	0.0451664	0	0	0
ENSMUSG00000001497	0.174486	0.0968989	0.0596449	0.0615508
ENSMUSG00000001504	1.34142	1.45282	1.71908	0.981587
ENSMUSG00000001506	8.68568	8.05713	1.40788	2.31369
ENSMUSG00000001507	23.5864	20.7017	31.2763	43.3161
ENSMUSG00000001508	0.13669	0	0	0
ENSMUSG00000001510	0.156466	0.183419	0.222537	0.219646
ENSMUSG00000001517	47.1417	39.34	29.7549	46.5203
ENSMUSG00000001518	26.8554	30.6064	31.6859	26.2335
ENSMUSG00000001520	0.464609	0.484164	0.428326	0.702195
ENSMUSG00000001521	41.5615	39.7835	32.5015	35.8796
ENSMUSG00000001524	49.6267	53.2521	71.3941	47.4198
ENSMUSG00000001525	1351.43	1349.91	1316.2	1244.19
ENSMUSG00000001542	22.4989	17.9486	6.81042	16.4859
ENSMUSG00000001552	29.6273	26.7289	34.2168	46.4063
ENSMUSG00000001555	30.6958	30.4754	49.7314	42.7971
ENSMUSG00000001558	0.242942	0.151806	0.949538	0.422152
ENSMUSG00000001566	0.355281	0.45512	0.41412	0.281639
ENSMUSG00000001569	44.9376	43.5422	41.0395	41.618
ENSMUSG00000001576	42.2056	40.5075	51.0422	52.0174
ENSMUSG00000001583	13.486	12.6189	7.91839	9.48638
ENSMUSG00000001588	1.47334	1.29193	1.40933	1.27078
ENSMUSG00000001604	15.623	14.4876	41.2701	30.7063
ENSMUSG00000001622	0.21805	0.768412	0.775031	0.635352
ENSMUSG00000001627	286.56	307.059	291.811	239.678
ENSMUSG00000001630	8.60478	8.70386	9.73405	9.96938
ENSMUSG00000001632	22.4921	24.86	20.7621	25.9129
ENSMUSG00000001642	225.243	267.913	490.127	350.04
ENSMUSG00000001655	0.0998631	0.126236	0.264544	0.223088
ENSMUSG00000001656	0.123605	0.127795	0.0172271	0
ENSMUSG00000001657	0.800081	0.511191	0.0839678	0.0965493
ENSMUSG00000001661	1.15217	1.99476	0.18069	0.12038
ENSMUSG00000001663	4.93881	7.26208	15.3654	12.6154
ENSMUSG00000001665	4.77627	4.69852	8.56797	7.3052
ENSMUSG00000001666	126.885	155.284	221.354	140.501
ENSMUSG00000001670	0.0432455	0	0	0.0419784
ENSMUSG00000001672	9.64443	7.93927	6.36699	6.08656
ENSMUSG00000001674	195.833	190.815	184.818	169.116
ENSMUSG00000001687	31.665	31.5929	35.4673	39.4207
ENSMUSG00000001700	6.59786	7.04043	8.64674	8.2535
ENSMUSG00000001729	43.1182	42.7979	51.4785	53.0416
ENSMUSG00000001739	0.121056	0.166907	0.147267	0.165058
ENSMUSG00000001741	0.0710792	0.0841849	0.049894	0.13797
ENSMUSG00000001750	12.4574	13.1606	20.3878	19.5954
ENSMUSG00000001751	1.88642	1.37697	2.42924	2.28504
ENSMUSG00000001755	19.3317	19.9568	23.7	20.582
ENSMUSG00000001761	42.9274	40.8407	34.4114	40.5764
ENSMUSG00000001763	3.96346	4.25937	3.91054	2.85744
ENSMUSG00000001767	34.1072	32.0336	33.3131	35.4188
ENSMUSG00000001768	5.2207	3.93866	5.29204	7.53964
ENSMUSG00000001773	0.453899	0.364899	0.326338	0.259325
ENSMUSG00000001774	64.1883	62.8905	40.3556	63.8282
ENSMUSG00000001783	180.457	178.84	186.683	164.029
ENSMUSG00000001785	93.1946	86.8863	75.779	78.2547
ENSMUSG00000001786	14.3853	14.5378	12.9062	12.6756
ENSMUSG00000001794	142.047	152.006	243.099	208.2
ENSMUSG00000001802	4.79994	6.29644	5.21896	4.21224
ENSMUSG00000001804	0	0	0	0
ENSMUSG00000001815	0	0	0	0
ENSMUSG00000001819	0.890218	0.943462	0.634392	0.494519
ENSMUSG00000001823	0	0	0.0404821	0
ENSMUSG00000001827	3.98504	3.77257	40.9312	28.9863
ENSMUSG00000001829	43.1248	47.3633	51.1669	43.2506
ENSMUSG00000001833	98.1535	88.7911	88.3968	102.945
ENSMUSG00000001844	15.6103	17.9025	19.9277	18.3427
ENSMUSG00000001847	285.007	286.158	303.086	270.97
ENSMUSG00000001855	35.1486	30.8779	40.2757	28.4028
ENSMUSG00000001864	42.3093	47.0938	32.0273	33.8739
ENSMUSG00000001865	0	0	0	0
ENSMUSG00000001870	5.6118	4.22684	5.5028	6.02568
ENSMUSG00000001891	23.2228	22.1332	22.3429	21.2077
ENSMUSG00000001901	4.03674	3.66047	2.04563	2.52474
ENSMUSG00000001909	108.039	126.304	123.321	87.4822
ENSMUSG00000001911	0.286888	0.254316	0.18448	0.247325
ENSMUSG00000001918	33.8043	34.6113	43.5295	39.6082
ENSMUSG00000001924	213.57	194.949	243.385	218.427
ENSMUSG00000001930	0.110222	0.168102	0.252134	0.254573
ENSMUSG00000001942	3.23722	2.88038	3.48778	5.47077
ENSMUSG00000001943	0.460355	0.550927	1.34981	1.09596
ENSMUSG00000001946	0.526669	0.716349	4.72086	3.67459
ENSMUSG00000001948	1.16016	2.23929	2.76232	1.91906
ENSMUSG00000001962	61.3145	61.8787	75.458	58.3727
ENSMUSG00000001964	125.372	127.14	122.925	119.252
ENSMUSG00000001983	16.5784	16.107	16.3093	15.9593
ENSMUSG00000001985	15.632	11.3951	7.95662	15.1549
ENSMUSG00000001986	2.26994	1.66397	1.57313	2.06351
ENSMUSG00000001988	1.22245	0.968415	1.06617	1.19986
ENSMUSG00000001995	8.88813	7.19203	6.52725	10.371
ENSMUSG00000001998	9.86095	6.00265	4.34015	9.63799
ENSMUSG00000001999	12.4178	14.8058	20.0989	16.4228
ENSMUSG00000002006	84.2194	83.7279	62.884	59.7806
ENSMUSG00000002007	0.0945739	0	0.0251106	0.0134561
ENSMUSG00000002010	109.708	118.858	139.407	104.244
ENSMUSG00000002012	0.350253	0.500721	1.14426	0.70206
ENSMUSG00000002014	86.5412	116.998	125.713	83.5863
ENSMUSG00000002015	75.3505	75.1723	101.479	84.6574
ENSMUSG00000002017	41.8888	40.5426	30.2217	30.0504
ENSMUSG00000002020	0.195625	0.114778	0.35892	0.298059
ENSMUSG00000002028	8.0952	4.56358	3.14465	9.4023
ENSMUSG00000002031	161.642	153.788	155.562	148.567
ENSMUSG00000002032	0.755772	0.548584	0.711135	0.953934
ENSMUSG00000002033	0	0.0110987	0	0.0102718
ENSMUSG00000002043	35.0846	44.7303	60.2524	33.8491
ENSMUSG00000002052	65.5562	52.8981	57.593	69.3479
ENSMUSG00000002055	32.6186	30.1388	36.6491	44.3694
ENSMUSG00000002057	0.0417771	0.0605188	0.0209744	0.0319514
ENSMUSG00000002058	22.6011	26.4484	32.4488	23.2078
ENSMUSG00000002059	64.7709	68.1729	68.7756	53.0554
ENSMUSG00000002064	28.6763	34.5751	57.1514	42.8382
ENSMUSG00000002068	192.732	202.534	257.644	230.448
ENSMUSG00000002076	4.46114	3.56069	5.79094	5.12078
ENSMUSG00000002083	28.7588	33.8444	52.4275	45.4582
ENSMUSG00000002100	0.00641258	0.00660203	0.0322079	0.104163
ENSMUSG00000002102	272.588	311.573	334.746	282.3
ENSMUSG00000002103	12.011	11.535	10.936	16.3608
ENSMUSG00000002104	0.246386	0.293967	0.704722	0.379574
ENSMUSG00000002105	5.68067	5.95471	6.77567	5.66751
ENSMUSG00000002107	5.27545	3.75739	2.42519	4.93018
ENSMUSG00000002108	1.27051	0.996785	1.84712	1.60646
ENSMUSG00000002109	7.19795	7.70402	6.83206	6.53054
ENSMUSG00000002111	0.0681922	0.348825	0.761413	0.532152
ENSMUSG00000002129	100.64	83.9734	70.334	95.4139
ENSMUSG00000002147	14.8607	16.6794	15.5435	14.6739
ENSMUSG00000002190	2.34068	2.34233	2.25621	2.7735
ENSMUSG00000002204	1.31285	1.08298	0.61044	1.33801
ENSMUSG00000002205	24.55	23.5763	28.9419	27.0221
ENSMUSG00000002210	16.1325	17.5783	20.3111	16.9312
ENSMUSG00000002221	47.9493	38.3993	37.0871	40.9356
ENSMUSG00000002222	40.1872	33.9228	32.4027	43.0933
ENSMUSG00000002227	5.85053	6.15124	13.3702	14.1004
ENSMUSG00000002228	2.41495	2.10332	7.95073	5.79613
ENSMUSG00000002233	38.2654	45.3166	98.4901	74.0258
ENSMUSG00000002240	0	0	0	0.0213968
ENSMUSG00000002249	1.2089	0	1.52942	0.768473
ENSMUSG00000002250	1.1241	0.748942	0.47404	1.73417
ENSMUSG00000002257	14.0477	14.2202	21.349	17.617
ENSMUSG00000002265	19.453	14.1981	6.07292	12.8416
ENSMUSG00000002266	0.19351	0.112317	0.12145	0.357334
ENSMUSG00000002274	27.1108	38.2069	32.1892	20.4995
ENSMUSG00000002279	7.17333	7.90381	8.83324	6.86255
ENSMUSG00000002280	13.0055	14.5559	13.1957	12.7561
ENSMUSG00000002289	6.36897	7.56374	9.47476	7.35321
ENSMUSG00000002297	114.646	111.387	128.068	127.175
ENSMUSG00000002307	4.70636	4.75638	12.4448	4.76574
ENSMUSG00000002308	53.132	64.8483	75.5877	53.5804
ENSMUSG00000002319	78.7125	96.1877	100.257	60.7726
ENSMUSG00000002320	34.7849	32.5816	28.1222	32.5668
ENSMUSG00000002324	6.15326	6.44148	15.4195	12.2048
ENSMUSG00000002325	2.71724	2.47212	4.66456	4.58143
ENSMUSG00000002329	27.4073	30.7134	38.0291	26.0623
ENSMUSG00000002332	1.41091	3.28098	8.10514	1.51797
ENSMUSG00000002341	4.47152	3.43434	3.22362	4.5993
ENSMUSG00000002342	21.1398	21.742	22.6636	20.8584
ENSMUSG00000002343	37.0311	45.6542	31.0383	24.2408
ENSMUSG00000002345	45.4102	53.1165	54.834	39.6274
ENSMUSG00000002346	2.24553	2.31576	1.64635	2.33482
ENSMUSG00000002384	2.62423	2.47521	4.56727	5.51777
ENSMUSG00000002393	54.6329	54.3267	62.5695	44.8864
ENSMUSG00000002395	100.519	135.345	177.102	108.905
ENSMUSG00000002396	5.11624	6.0474	7.38328	6.1682
ENSMUSG00000002409	2.26442	2.18645	4.87818	5.60614
ENSMUSG00000002413	17.388	11.468	8.10334	17.9866
ENSMUSG00000002416	119.24	178.792	255.141	126.573
ENSMUSG00000002428	18.473	15.2632	12.6453	18.0135
ENSMUSG00000002455	64.5337	60.5949	61.8598	62.4884
ENSMUSG00000002458	36.7174	37.9668	52.8839	37.9515
ENSMUSG00000002459	1.4364	1.03957	1.36959	1.16085
ENSMUSG00000002486	7.85056	7.60765	9.00467	8.03055
ENSMUSG00000002489	5.26371	7.87716	4.31425	3.82137
ENSMUSG00000002496	23.9919	20.5129	16.5455	22.23
ENSMUSG00000002500	0.23569	0.365442	0.845976	0.653861
ENSMUSG00000002546	9.23693	8.25163	8.47091	11.7433
ENSMUSG00000002550	33.8547	36.3318	37.1052	32.9548
ENSMUSG00000002565	0.94559	1.03028	0.641492	1.10827
ENSMUSG00000002578	1.14715	1.05689	0.896702	1.39586
ENSMUSG00000002580	59.6271	74.1164	98.572	63.2926
ENSMUSG00000002588	0	0	0	0
ENSMUSG00000002602	7.18568	5.9882	5.22816	8.62484
ENSMUSG00000002603	3.01169	3.02268	2.57215	2.24953
ENSMUSG00000002608	20.5762	18.664	18.4506	19.3988
ENSMUSG00000002617	3.05694	2.69333	2.16327	3.3925
ENSMUSG00000002633	0.0284875	0.0294695	0	0.0545107
ENSMUSG00000002635	31.7057	38.8002	43.3124	34.7462
ENSMUSG00000002658	94.8517	99.4773	103.54	85.0101
ENSMUSG00000002661	21.5385	25.9133	34.1009	19.304
ENSMUSG00000002664	1.0021	1.79602	1.03661	0.737628
ENSMUSG00000002679	59.1275	68.6558	76.6448	61.2856
ENSMUSG00000002688	2.35733	2.31091	2.46483	3.06249
ENSMUSG00000002699	0.0460623	0.0379028	0	0.0141296
ENSMUSG00000002718	184.214	185.806	168.576	159.153
ENSMUSG00000002728	107.94	126.718	149.092	118.373
ENSMUSG00000002731	19.0042	18.4772	24.5367	20.739
ENSMUSG00000002732	2.83644	3.30368	6.59999	4.82247
ENSMUSG00000002733	22.8781	23.684	23.551	21.4821
ENSMUSG00000002741	59.7468	61.6439	67.1738	65.7344
ENSMUSG00000002748	53.2779	42.9079	31.2398	50.2462
ENSMUSG00000002763	14.2168	15.4368	19.1441	14.903
ENSMUSG00000002767	104.985	123.053	144.153	100.69
ENSMUSG00000002769	7.27877	8.48888	8.94464	6.08721
ENSMUSG00000002771	0.996631	0.951352	1.25005	1.06005
ENSMUSG00000002778	48.363	50.0171	65.902	58.0823
ENSMUSG00000002781	10.1596	14.5673	12.6846	15.9577
ENSMUSG00000002791	0	0.0636163	0.186659	0.0791347
ENSMUSG00000002797	30.6492	36.0354	43.7463	35.1782
ENSMUSG00000002799	18.2018	18.9602	11.2103	21.5735
ENSMUSG00000002803	13.1454	15.1233	17.3622	13.6326
ENSMUSG00000002804	31.9575	49.1062	57.8011	40.1797
ENSMUSG00000002808	19.6723	17.7227	13.7455	14.6893
ENSMUSG00000002812	19.5246	18.2869	21.4328	23.2766
ENSMUSG00000002814	12.5502	12.4895	10.7683	14.1742
ENSMUSG00000002820	25.0138	28.795	26.4296	22.242
ENSMUSG00000002825	40.2492	46.9563	52.6909	37.6305
ENSMUSG00000002831	0.0910193	0.0706628	0.0628755	0.0521397
ENSMUSG00000002845	59.0346	49.8661	66.1788	60.7611
ENSMUSG00000002846	26.6658	29.4236	34.2596	26.1339
ENSMUSG00000002870	247.826	232.334	198.648	221.706
ENSMUSG00000002871	14.0288	16.2656	13.6238	16.5617
ENSMUSG00000002881	5.43823	4.54856	4.90236	6.75749
ENSMUSG00000002885	4.37556	3.7305	3.85072	5.07385
ENSMUSG00000002897	2.29079	2.07801	2.46594	2.6427
ENSMUSG00000002900	43.8582	36.4351	32.2003	43.279
ENSMUSG00000002908	1.11293	1.09742	1.73176	1.74986
ENSMUSG00000002910	4.66716	5.06562	6.01778	5.34607
ENSMUSG00000002930	0.0481052	0.0496712	0	0
ENSMUSG00000002944	0.0106185	0.0109829	0.059663	0.0508202
ENSMUSG00000002948	30.8578	29.1356	22.5902	30.1173
ENSMUSG00000002949	59.1909	66.7384	60.9152	52.618
ENSMUSG00000002957	43.9337	39.3657	41.7203	48.018
ENSMUSG00000002963	29.8671	29.5785	37.1418	26.3854
ENSMUSG00000002968	89.067	84.8969	76.9622	71.1042
ENSMUSG00000002980	49.8798	51.7965	65.8776	61.1026
ENSMUSG00000002981	56.6029	57.1036	56.6813	60.4483
ENSMUSG00000002983	4.27337	4.80472	14.1783	11.2173
ENSMUSG00000002984	247.18	270.729	287.125	208.056
ENSMUSG00000002985	115.609	136.166	311.684	217.467
ENSMUSG00000002992	0.0637045	0	0	0
ENSMUSG00000002996	22.9221	21.2931	34.5182	47.6748
ENSMUSG00000002997	9.23176	8.6021	6.0122	7.29819
ENSMUSG00000003031	20.8124	22.2312	18.8765	18.4283
ENSMUSG00000003032	0.967919	0.865303	2.32138	2.28058
ENSMUSG00000003033	19.4058	19.6163	28.2351	27.8258
ENSMUSG00000003037	63.7424	61.3696	55.7093	62.5571
ENSMUSG00000003038	316.414	400.355	419.107	311.027
ENSMUSG00000003039	57.2262	61.4254	66.3808	52.2702
ENSMUSG00000003051	3.5135	4.27009	10.2787	7.74073
ENSMUSG00000003053	0.0319973	0	0	0
ENSMUSG00000003062	52.9701	60.4717	67.8792	54.9653
ENSMUSG00000003068	62.2022	62.5577	87.6881	68.3099
ENSMUSG00000003070	6.9354	6.78234	9.26943	7.04262
ENSMUSG00000003072	297.887	362.087	441.811	269.46
ENSMUSG00000003099	132.145	151.379	141.728	127.534
ENSMUSG00000003119	43.7778	29.8965	17.522	40.9979
ENSMUSG00000003123	2.6812	3.76171	2.76669	3.2404
ENSMUSG00000003131	50.7052	48.7788	38.7303	62.8093
ENSMUSG00000003134	1.97455	1.8537	2.3465	2.82696
ENSMUSG00000003135	36.6342	34.005	33.9925	27.2057
ENSMUSG00000003153	58.707	54.0379	165.165	208.804
ENSMUSG00000003154	2.18202	1.65151	2.01112	3.78385
ENSMUSG00000003161	25.3115	30.9424	53.8055	40.0974
ENSMUSG00000003166	39.235	33.066	28.6175	35.2531
ENSMUSG00000003184	45.0576	48.9397	54.55	40.9237
ENSMUSG00000003190	21.7322	24.2876	29.4361	25.7692
ENSMUSG00000003198	6.97856	7.08383	7.04256	6.60599
ENSMUSG00000003199	55.0633	61.4651	75.0603	51.0315
ENSMUSG00000003226	52.3799	36.165	22.6443	49.6065
ENSMUSG00000003227	0.0513235	0.0151736	0.0368207	0.0420501
ENSMUSG00000003233	0.515162	0.0747611	0.0747222	0.126737
ENSMUSG00000003234	24.0948	25.6025	29.9352	21.5537
ENSMUSG00000003235	0.403743	4.78928	35.4825	0
ENSMUSG00000003269	89.0459	95.9219	145.897	103.196
ENSMUSG00000003271	1.41279	2.35465	4.23363	2.93238
ENSMUSG00000003273	6.68571	6.61798	8.41771	7.46005
ENSMUSG00000003279	0.547209	0.355036	1.24854	0.843441
ENSMUSG00000003282	4.28487	3.26258	0.950059	4.48793
ENSMUSG00000003283	0.555903	0.598311	4.23387	3.2492
ENSMUSG00000003299	74.5978	81.888	81.5554	58.4828
ENSMUSG00000003308	15.2156	14.8054	15.6668	13.6557
ENSMUSG00000003309	58.5715	64.0866	44.5942	35.7049
ENSMUSG00000003316	30.3416	21.3723	16.89	35.6104
ENSMUSG00000003341	0.939156	0.922457	0.895446	1.11384
ENSMUSG00000003344	44.4904	45.9953	44.9064	40.8979
ENSMUSG00000003345	152.943	165.73	186.581	144.721
ENSMUSG00000003346	60.0647	70.849	79.7954	48.5879
ENSMUSG00000003348	14.1083	14.4839	19.7541	17.886
ENSMUSG00000003360	93.1524	84.0228	76.3795	86.6584
ENSMUSG00000003363	17.9744	18.8758	26.2182	19.1507
ENSMUSG00000003378	12.98	11.9142	13.6488	14.0504
ENSMUSG00000003379	0.474084	0.530592	0.940757	0.93012
ENSMUSG00000003380	40.8215	48.3593	72.7779	43.0221
ENSMUSG00000003382	6.13438	4.72371	3.82968	5.13303
ENSMUSG00000003402	84.207	92.994	109.365	87.8881
ENSMUSG00000003410	9.02159	7.98249	5.94551	6.5833
ENSMUSG00000003411	2.7642	2.05015	6.376	4.65671
ENSMUSG00000003418	1.19192	0.505258	0.645492	0.847173
ENSMUSG00000003420	0.35314	0.299522	0.596389	0.402886
ENSMUSG00000003421	88.1766	95.6927	105.596	92.9705
ENSMUSG00000003423	60.6899	72.2218	90.8479	55.616
ENSMUSG00000003429	1720.93	2332.58	2985.9	1722.8
ENSMUSG00000003435	97.094	88.9273	94.9578	98.2683
ENSMUSG00000003436	8.65418	10.8011	19.0303	13.5564
ENSMUSG00000003437	97.3606	95.8315	129.81	93.3477
ENSMUSG00000003438	117.204	138.31	140.637	98.2881
ENSMUSG00000003444	44.5541	50.9257	73.6736	38.0052
ENSMUSG00000003452	9.41142	6.37571	4.11979	5.8011
ENSMUSG00000003458	27.5944	24.2269	26.4624	32.6589
ENSMUSG00000003464	57.4891	58.1608	72.6174	77.4124
ENSMUSG00000003469	3.99217	4.14949	3.13311	4.67963
ENSMUSG00000003476	0.260555	0.35335	0.244169	0.195098
ENSMUSG00000003477	0	0	0	0
ENSMUSG00000003484	0	0	0.0731896	0.0573533
ENSMUSG00000003500	46.7655	49.3097	42.8865	38.2354
ENSMUSG00000003505	0	0	0	0
ENSMUSG00000003518	16.8535	17.602	17.1516	18.8933
ENSMUSG00000003526	2.72367	5.44223	7.59012	3.32802
ENSMUSG00000003528	52.2677	39.4026	29.442	40.0581
ENSMUSG00000003531	22.6337	29.38	29.495	18.0776
ENSMUSG00000003534	38.5663	35.593	52.5316	66.2599
ENSMUSG00000003541	5.05313	5.46166	12.919	10.8868
ENSMUSG00000003545	0.0602835	0.078445	0.384733	0.420293
ENSMUSG00000003546	5.92996	6.52346	10.286	9.3784
ENSMUSG00000003549	30.5085	41.903	67.3566	35.9039
ENSMUSG00000003555	0	0.0814108	0.03876	0.0296463
ENSMUSG00000003573	22.3974	19.9578	26.3861	24.6346
ENSMUSG00000003575	7.5805	6.93027	5.40386	5.77216
ENSMUSG00000003581	3.23576	3.89615	6.2156	5.86422
ENSMUSG00000003585	2.37575	2.57491	4.01989	3.6453
ENSMUSG00000003604	31.0375	32.3571	34.6893	26.0083
ENSMUSG00000003617	0.532327	0.56618	0.0435114	0.137471
ENSMUSG00000003623	13.0697	14.0416	16.5354	18.1877
ENSMUSG00000003644	48.9717	45.8953	48.4192	48.4013
ENSMUSG00000003657	0.806435	0.958049	1.41489	1.24012
ENSMUSG00000003660	85.0325	67.3724	53.7079	83.8659
ENSMUSG00000003662	56.7724	66.5014	71.3385	62.8876
ENSMUSG00000003680	5.4593	6.87298	9.4753	4.15018
ENSMUSG00000003721	9.92082	14.3222	12.1106	16.7946
ENSMUSG00000003731	56.1906	42.6286	30.5256	47.4364
ENSMUSG00000003746	2.14606	1.81766	1.48543	1.9152
ENSMUSG00000003752	5.58704	5.9299	5.96846	5.437
ENSMUSG00000003762	10.6588	11.0891	16.3786	12.3517
ENSMUSG00000003778	49.6591	46.5406	48.3411	57.9452
ENSMUSG00000003808	101.572	114.604	98.5779	86.1243
ENSMUSG00000003809	20.8631	22.139	22.9303	19.6174
ENSMUSG00000003810	18.0601	14.8023	14.8086	19.7119
ENSMUSG00000003812	12.9861	14.8138	21.8831	16.268
ENSMUSG00000003813	61.0772	63.9414	63.244	58.3926
ENSMUSG00000003814	529.115	505.102	548.969	517.104
ENSMUSG00000003824	122.003	157.02	173.251	116.291
ENSMUSG00000003847	5.33163	2.83463	1.81607	6.54144
ENSMUSG00000003848	114.286	120.258	114.288	94.5926
ENSMUSG00000003849	28.1798	29.9345	50.463	43.605
ENSMUSG00000003863	3.73411	4.26654	5.27447	4.13375
ENSMUSG00000003865	12.7402	12.7532	18.2238	17.0386
ENSMUSG00000003868	325.239	335.784	304.361	256.839
ENSMUSG00000003872	2.5151	1.62644	2.63814	1.10413
ENSMUSG00000003873	347.68	437.377	554.321	362.752
ENSMUSG00000003923	120.436	130.183	116.684	112.46
ENSMUSG00000003929	4.30399	4.03079	2.44656	3.55975
ENSMUSG00000003934	1.1474	0.855425	1.59919	1.78308
ENSMUSG00000003948	4.83715	4.61797	7.34977	8.02445
ENSMUSG00000003949	1.00901	0.948617	0.359656	0.464366
ENSMUSG00000003974	0	0.00913467	0.0332491	0.0253357
ENSMUSG00000003992	16.237	16.0477	15.7654	13.269
ENSMUSG00000004018	36.8955	40.8197	38.2192	32.0474
ENSMUSG00000004031	1.79791	1.54867	0.617177	0.86286
ENSMUSG00000004032	10.8563	14.9515	29.1723	18.3639
ENSMUSG00000004035	4.20622	3.52457	4.31211	3.76412
ENSMUSG00000004038	1.33818	1.43283	2.03477	1.51942
ENSMUSG00000004040	7.40539	5.98924	14.5048	19.1059
ENSMUSG00000004043	0.385603	0.324856	0.694797	0.820189
ENSMUSG00000004044	10.3793	8.86252	22.6563	23.8942
ENSMUSG00000004056	35.3978	34.8226	34.9013	37.3964
ENSMUSG00000004069	49.79	48.5521	45.4209	46.53
ENSMUSG00000004070	47.2154	50.0857	60.7192	47.3302
ENSMUSG00000004071	30.881	30.6447	29.9175	31.1792
ENSMUSG00000004085	11.7143	10.367	8.8896	11.6667
ENSMUSG00000004096	131.399	153.357	196.458	144.818
ENSMUSG00000004098	0.31619	0.367118	0.32201	0.456842
ENSMUSG00000004099	96.4308	78.7155	61.5628	93.913
ENSMUSG00000004100	146.275	166.276	188.834	128.364
ENSMUSG00000004105	1.1265	1.0492	1.40854	1.4577
ENSMUSG00000004110	0.186266	0.0360075	0.0503544	0.0991224
ENSMUSG00000004113	4.07544	4.189	6.19074	4.19581
ENSMUSG00000004127	28.4049	25.0201	21.8394	30.143
ENSMUSG00000004151	20.8303	15.9892	8.66635	18.1415
ENSMUSG00000004207	81.8765	80.6686	116.163	107.502
ENSMUSG00000004221	10.9379	10.6557	8.33374	14.4666
ENSMUSG00000004231	0.190615	0.0495759	0.0981804	0.099314
ENSMUSG00000004233	4.39577	4.37592	2.80767	3.36736
ENSMUSG00000004263	19.2674	17.6721	15.8686	21.1661
ENSMUSG00000004264	565.649	661.199	668.733	478.17
ENSMUSG00000004266	14.7763	14.3702	12.5846	13.4741
ENSMUSG00000004267	2.08016	1.60404	1.74621	2.6011
ENSMUSG00000004268	311.296	405.617	431.472	295.267
ENSMUSG00000004270	32.3244	33.6519	37.0272	36.6422
ENSMUSG00000004285	186.328	250.648	273.088	180.729
ENSMUSG00000004296	0	0	0.0188538	0
ENSMUSG00000004317	12.7455	8.15841	9.46255	18.461
ENSMUSG00000004319	28.0114	22.5861	18.0353	27.0644
ENSMUSG00000004328	10.1089	6.79397	3.82187	6.31078
ENSMUSG00000004341	0	0	0	0
ENSMUSG00000004347	0.25759	0.285291	0.163323	0.346335
ENSMUSG00000004356	57.031	43.7135	52.8209	55.3242
ENSMUSG00000004359	0.053414	0.0646793	0.0609707	0.0206137
ENSMUSG00000004360	0.909813	0.762879	0.587517	0.814477
ENSMUSG00000004364	98.7379	97.7356	100.846	100.539
ENSMUSG00000004371	0.618845	0.599726	1.28275	1.18503
ENSMUSG00000004383	5.73711	5.32079	5.40824	6.24917
ENSMUSG00000004393	133.887	143.28	126.709	103.923
ENSMUSG00000004394	23.7832	25.5426	27.5818	25.0085
ENSMUSG00000004415	1.57294	1.8833	1.71642	1.3941
ENSMUSG00000004446	35.6528	37.5605	43.6111	39.839
ENSMUSG00000004451	23.1803	25.3322	28.3342	25.5471
ENSMUSG00000004455	310.293	337.202	367.719	269.529
ENSMUSG00000004460	86.1797	86.4614	82.1247	75.2663
ENSMUSG00000004473	0.307795	0.36525	0.420428	0.277107
ENSMUSG00000004500	4.42387	4.07628	2.89915	2.9647
ENSMUSG00000004508	0.308543	0.214971	0.308735	0.451223
ENSMUSG00000004530	111.526	103.86	99.9236	111.211
ENSMUSG00000004535	57.8724	55.0086	65.3457	74.8984
ENSMUSG00000004540	0	0	0	0.0126217
ENSMUSG00000004542	0.016768	0.0864532	0.0209108	0.0479995
ENSMUSG00000004552	0	0	0	0.0174093
ENSMUSG00000004561	31.4752	36.8302	31.9957	28.829
ENSMUSG00000004562	15.5893	19.5043	25.5074	17.0422
ENSMUSG00000004565	36.5334	34.156	47.3377	40.9931
ENSMUSG00000004567	16.4969	17.3585	20.6376	18.3011
ENSMUSG00000004568	15.2828	12.5483	12.3822	17.8202
ENSMUSG00000004591	43.5732	37.2123	28.2278	49.9525
ENSMUSG00000004609	0.0183068	0.0502821	0.00574558	0.106741
ENSMUSG00000004610	71.467	91.7429	106.015	71.9844
ENSMUSG00000004612	0	0	0.0888362	0
ENSMUSG00000004626	38.5484	40.7353	55.7435	50.2145
ENSMUSG00000004630	0.507464	0.903635	0.401302	0.275314
ENSMUSG00000004631	6.70267	8.41673	22.8435	21.4348
ENSMUSG00000004633	3.3751	2.52057	3.80127	3.78772
ENSMUSG00000004637	3.40722	2.96356	2.44289	2.53268
ENSMUSG00000004642	156.03	168.182	155.592	145.99
ENSMUSG00000004651	0.0507307	0.0769098	0.100426	0.0732184
ENSMUSG00000004654	0	0	0	0
ENSMUSG00000004655	0.0413847	0.0107016	0.0779038	0.039609
ENSMUSG00000004661	31.42	26.1528	21.8694	30.2421
ENSMUSG00000004665	75.471	77.2056	105.446	101.198
ENSMUSG00000004667	166.885	224.122	261.641	173.648
ENSMUSG00000004668	0.0176506	0.0172194	0.00604859	0.00153005
ENSMUSG00000004677	28.9194	24.6783	22.5189	27.4351
ENSMUSG00000004698	1.34118	1.02768	0.89701	1.30422
ENSMUSG00000004707	0.0395558	0	0	0
ENSMUSG00000004709	0	0	0	0
ENSMUSG00000004730	0	0	0.010802	0
ENSMUSG00000004748	21.5431	24.0641	19.8536	14.247
ENSMUSG00000004768	30.2551	29.9851	28.2056	35.7888
ENSMUSG00000004771	116.427	142.861	203.361	155.787
ENSMUSG00000004788	77.4263	74.6783	103.158	92.4798
ENSMUSG00000004789	100.058	94.1194	92.2232	93.9903
ENSMUSG00000004791	0.613152	0.688374	3.45957	2.64886
ENSMUSG00000004798	1.45818	1.04987	1.34052	2.79017
ENSMUSG00000004814	0.338979	0.303396	0.113244	0.391365
ENSMUSG00000004815	5.50387	4.47674	3.14664	6.03642
ENSMUSG00000004821	0	0	0	0
ENSMUSG00000004837	0.0579391	0.0352205	0.252282	0.0982526
ENSMUSG00000004842	0	0	0.0204265	0.0358613
ENSMUSG00000004846	28.4978	32.8315	30.2012	32.4386
ENSMUSG00000004849	36.1784	40.9351	55.061	44.2139
ENSMUSG00000004864	0	0.593292	1.28511	1.24674
ENSMUSG00000004865	2.44959	2.06684	2.45931	1.48026
ENSMUSG00000004872	0.665124	0.644669	0.237794	0.298826
ENSMUSG00000004880	107.341	92.3626	80.5259	112.548
ENSMUSG00000004885	20.8487	21.6531	24.5197	19.5708
ENSMUSG00000004891	41.4345	36.4954	32.5884	40.3426
ENSMUSG00000004892	1.01002	1.06612	0.56447	0.54211
ENSMUSG00000004894	0.0329941	0.127887	0.0588483	0.022458
ENSMUSG00000004895	47.561	52.7472	64.887	48.2525
ENSMUSG00000004896	8.34033	8.76754	11.4758	8.92698
ENSMUSG00000004897	625.166	620.735	629.226	573.558
ENSMUSG00000004902	0.189822	0.0905705	0.0732537	0.182007
ENSMUSG00000004929	133.581	131.51	111.031	105.567
ENSMUSG00000004931	27.7948	27.2768	36.636	29.4022
ENSMUSG00000004933	2.10911	2.20637	2.71271	2.35443
ENSMUSG00000004934	25.4335	24.4596	24.2743	24.9718
ENSMUSG00000004936	62.6492	61.6832	71.3895	77.5975
ENSMUSG00000004937	93.0988	98.5058	104.451	90.4649
ENSMUSG00000004939	0.0184828	0.156077	0.0985668	0.10226
ENSMUSG00000004945	78.8512	107.819	124.243	86.5528
ENSMUSG00000004947	15.0736	14.4723	16.9747	15.1946
ENSMUSG00000004948	0.286646	0.31882	1.16027	0.996841
ENSMUSG00000004951	40.1969	46.1001	265.09	161.555
ENSMUSG00000004952	1.63486	1.99436	2.48891	1.97244
ENSMUSG00000004961	4.99298	4.57399	6.58915	4.97642
ENSMUSG00000004980	1698.94	1478.47	1416.7	1491.25
ENSMUSG00000004988	0.0394224	0.216985	0.0832781	0
ENSMUSG00000004994	8.31536	6.53754	11.2368	11.3466
ENSMUSG00000004996	17.4696	21.8831	31.2662	20.4554
ENSMUSG00000005034	18.909	14.3601	11.5462	18.9376
ENSMUSG00000005043	1.4871	1.35378	1.52206	2.1059
ENSMUSG00000005045	2.05404	1.50939	1.6467	3.54508
ENSMUSG00000005054	106.272	131.198	188.244	127.841
ENSMUSG00000005057	3.07824	3.19174	2.40519	2.24595
ENSMUSG00000005069	21.2477	20.0686	25.4472	27.378
ENSMUSG00000005078	19.5622	21.9971	27.0111	22.0595
ENSMUSG00000005087	5.21711	4.21574	3.55409	5.72414
ENSMUSG00000005089	0.0695402	0.024461	0.185794	0.163655
ENSMUSG00000005102	9.87094	8.70684	6.87772	10.344
ENSMUSG00000005103	69.9084	63.4675	81.224	89.8006
ENSMUSG00000005107	0.112275	0.0721236	0.0529397	0.00811964
ENSMUSG00000005124	3.13031	2.29766	3.19975	4.6424
ENSMUSG00000005125	0.00834141	0.254988	0.009428	0.0823135
ENSMUSG00000005131	0.565165	0.32511	1.06932	1.13046
ENSMUSG00000005142	16.9699	17.1911	17.0336	18.9258
ENSMUSG00000005150	24.0849	27.1111	31.3291	23.8854
ENSMUSG00000005161	511.589	659.338	841.321	513.043
ENSMUSG00000005198	90.583	65.4991	51.8918	98.3735
ENSMUSG00000005202	0	0	0	0
ENSMUSG00000005204	180.487	176.164	161.923	142.528
ENSMUSG00000005220	0.0113759	0.00588692	0.023213	0.0838701
ENSMUSG00000005225	10.2236	7.53066	6.90136	10.3345
ENSMUSG00000005232	0.101445	0	0	0
ENSMUSG00000005233	56.5867	60.3244	81.8417	77.3412
ENSMUSG00000005237	0.252666	0.107497	0.267196	0.695352
ENSMUSG00000005262	27.0674	31.5474	41.9459	31.7112
ENSMUSG00000005267	2.37448	1.71372	1.85183	2.97382
ENSMUSG00000005268	1.11894	0.804446	0.443679	1.5197
ENSMUSG00000005299	35.0966	36.7893	22.2741	29.5824
ENSMUSG00000005312	71.699	64.7262	57.0168	62.7775
ENSMUSG00000005320	0.249848	0.250169	0.516004	0.454671
ENSMUSG00000005338	1.18783	1.03906	1.17724	1.09897
ENSMUSG00000005339	0	0	0	0
ENSMUSG00000005354	175.391	199.721	194.735	135.879
ENSMUSG00000005355	0.0626134	0.0485495	0.0785528	0.0899153
ENSMUSG00000005357	0.957231	0.848309	1.45801	1.14027
ENSMUSG00000005360	14.055	11.5571	8.98006	10.7361
ENSMUSG00000005362	22.825	22.7049	23.5687	25.3945
ENSMUSG00000005364	0.0602366	0.0172979	0.010832	0.0401807
ENSMUSG00000005371	11.9249	8.10611	9.21492	12.8729
ENSMUSG00000005373	4.23604	4.32762	2.85687	4.41579
ENSMUSG00000005374	18.3095	14.303	10.1345	18.0501
ENSMUSG00000005378	101.198	108.762	109.218	78.4132
ENSMUSG00000005397	9.56699	8.5904	6.92973	12.1628
ENSMUSG00000005410	259.121	260.936	218.853	213.675
ENSMUSG00000005413	78.0078	83.0966	99.6374	90.3745
ENSMUSG00000005417	63.5617	61.6522	63.8717	63.9037
ENSMUSG00000005442	32.0218	26.7722	37.7565	41.1498
ENSMUSG00000005447	65.7563	88.4248	117.326	79.0313
ENSMUSG00000005465	0.588647	0.765628	1.16404	0.977981
ENSMUSG00000005469	55.5624	51.371	47.9021	51.6637
ENSMUSG00000005470	23.5025	25.5733	26.8676	24.3516
ENSMUSG00000005474	0	0	0.26948	0
ENSMUSG00000005481	305.857	343.152	312.158	268.772
ENSMUSG00000005483	21.8553	22.9293	25.5272	22.5279
ENSMUSG00000005493	0.401257	0.5554	0.281826	0.679807
ENSMUSG00000005501	6.08167	5.28177	4.80825	6.6766
ENSMUSG00000005503	0.595174	0.340005	0.825045	0.512089
ENSMUSG00000005505	8.64633	7.47062	7.69986	7.60172
ENSMUSG00000005506	51.801	43.9761	32.5592	41.9124
ENSMUSG00000005510	61.7642	75.7326	87.8229	55.7921
ENSMUSG00000005514	39.1304	32.877	45.0314	47.272
ENSMUSG00000005533	6.14861	4.98304	7.25874	7.82632
ENSMUSG00000005534	4.91139	3.38224	2.61506	5.91231
ENSMUSG00000005540	0.160361	0.244737	0.14064	0.14142
ENSMUSG00000005547	0.121664	0.0417848	0.136414	0.274527
ENSMUSG00000005553	2.64687	4.39154	2.29258	3.21941
ENSMUSG00000005566	834.746	856.595	1060.16	748.873
ENSMUSG00000005575	193.344	207.865	232.994	172.074
ENSMUSG00000005580	0.802171	0.489477	0.3157	0.54056
ENSMUSG00000005583	0.21018	0.198249	0.153909	1.00053
ENSMUSG00000005609	40.322	35.583	40.6797	45.2549
ENSMUSG00000005610	784.231	645.163	498.416	719.948
ENSMUSG00000005611	0.060152	0.0701995	0	0.0382938
ENSMUSG00000005615	10.6898	9.68512	7.8886	11.6189
ENSMUSG00000005621	14.4071	12.2808	14.4376	17.2327
ENSMUSG00000005625	238.997	267.207	353.885	233.961
ENSMUSG00000005628	0.213683	0.157298	0.362995	0.190653
ENSMUSG00000005640	0.0168564	0.077007	0.025891	0.0214676
ENSMUSG00000005649	0.031651	0	0	0
ENSMUSG00000005656	40.0135	43.4038	53.6687	46.2024
ENSMUSG00000005667	158.096	157.559	153.966	145.648
ENSMUSG00000005672	3.83023	4.50676	2.16624	2.60998
ENSMUSG00000005674	33.9606	41.3864	34.3084	33.5404
ENSMUSG00000005677	0.0584056	0.0528867	0.049158	0.0370322
ENSMUSG00000005681	0.0880324	0	0.327878	0.345813
ENSMUSG00000005682	19.6245	17.7118	14.5554	19.6462
ENSMUSG00000005683	146.315	140.148	140.049	146.678
ENSMUSG00000005686	0.650162	1.06884	0.748319	0.833832
ENSMUSG00000005687	152.723	168.599	184.436	144.267
ENSMUSG00000005696	0.0607677	0.111712	0.0740274	0.0464898
ENSMUSG00000005698	101.768	83.5748	66.0649	97.0437
ENSMUSG00000005699	12.5629	14.641	15.9706	12.0011
ENSMUSG00000005705	0.821505	0.355333	0.188866	0.252254
ENSMUSG00000005716	0.0945188	0.133969	0.0406239	0.0627495
ENSMUSG00000005732	348.739	382.295	436.61	310.009
ENSMUSG00000005763	0.0402272	0	1.41639	0.195313
ENSMUSG00000005774	7.74627	5.35271	5.40116	9.33421
ENSMUSG00000005779	364.114	476.202	618.115	366.386
ENSMUSG00000005800	0	0	0.0282907	0
ENSMUSG00000005802	2.61193	2.43885	1.58483	2.21488
ENSMUSG00000005803	1.14986	0.702197	1.60023	1.00644
ENSMUSG00000005804	30.9845	30.4479	24.0685	32.8882
ENSMUSG00000005813	57.7994	54.616	49.2695	49.5451
ENSMUSG00000005846	443.866	464.226	444.165	387.661
ENSMUSG00000005864	0	0.00908738	0	0
ENSMUSG00000005871	14.607	8.94298	5.54589	8.48407
ENSMUSG00000005881	94.7046	117.496	151.012	103.196
ENSMUSG00000005882	47.5939	40.6947	47.6413	42.6202
ENSMUSG00000005883	0.0357809	0.0828666	0.100422	0.13125
ENSMUSG00000005886	10.1077	7.09244	3.80881	9.01046
ENSMUSG00000005891	0	0.0371293	0	0
ENSMUSG00000005892	95.1584	101.387	56.1039	44.8382
ENSMUSG00000005893	10.4912	6.73727	3.45226	11.812
ENSMUSG00000005897	5.56501	5.1484	4.91645	5.87974
ENSMUSG00000005899	4.87933	4.2583	4.43807	5.90748
ENSMUSG00000005907	8.47971	7.00002	7.37173	9.2343
ENSMUSG00000005917	0.106768	0.170688	0.112908	0.148595
ENSMUSG00000005936	8.57924	3.21868	1.05628	6.06223
ENSMUSG00000005947	0.464459	0.579977	0.556122	0.377378
ENSMUSG00000005949	5.58285	5.11562	5.72389	7.95695
ENSMUSG00000005950	0.487776	0.496271	0.645109	0.634514
ENSMUSG00000005951	0.125271	0.16946	0.290262	0.2766
ENSMUSG00000005952	0	0	0	0
ENSMUSG00000005958	4.66842	4.28314	5.11867	4.74398
ENSMUSG00000005968	2.91683	3.14834	3.95609	3.85503
ENSMUSG00000005973	45.782	43.9331	46.4864	43.2288
ENSMUSG00000005980	3.3388	3.43212	2.17628	2.3256
ENSMUSG00000005981	126.902	124.599	126.05	119.694
ENSMUSG00000005982	9.18415	8.11216	3.18508	10.518
ENSMUSG00000005983	3.59173	4.80312	5.46295	3.17143
ENSMUSG00000005986	2.99128	3.29112	5.22485	4.16698
ENSMUSG00000005994	0	0	0	0.0277767
ENSMUSG00000006005	126.277	116.796	140.612	122.377
ENSMUSG00000006007	0	0	0	0
ENSMUSG00000006010	13.9338	11.8546	14.0747	15.531
ENSMUSG00000006014	0.213473	0.0780644	0.18885	0.101118
ENSMUSG00000006019	8.65238	9.64022	8.91116	8.27679
ENSMUSG00000006021	14.0673	16.8777	18.6963	14.8378
ENSMUSG00000006024	64.5944	76.6657	73.0194	60.5236
ENSMUSG00000006050	85.6016	98.0054	142.03	97.9092
ENSMUSG00000006056	1.33639	0.657301	2.65778	2.55447
ENSMUSG00000006057	422.484	549.283	516.469	289.576
ENSMUSG00000006058	76.9858	93.6244	119.031	73.3123
ENSMUSG00000006095	108.788	130.448	178.434	96.7401
ENSMUSG00000006127	6.27436	5.60175	10.0627	8.91376
ENSMUSG00000006143	1.83082	2.57278	2.36992	1.3995
ENSMUSG00000006154	0.573618	0.607701	0.188124	0.26619
ENSMUSG00000006169	0.25986	0.254637	0.0953723	0.242232
ENSMUSG00000006179	0	0.161354	0	0.175502
ENSMUSG00000006191	11.4463	11.6625	12.9274	14.5112
ENSMUSG00000006200	0.181609	0.160939	4.9046	3.81567
ENSMUSG00000006204	0	0	0	0
ENSMUSG00000006205	2.72655	2.36186	5.73343	3.89236
ENSMUSG00000006215	11.6177	11.9056	14.0808	13.1732
ENSMUSG00000006216	0.5519	0.64197	0.706864	0.803814
ENSMUSG00000006218	0.724642	0.707005	1.41265	1.48964
ENSMUSG00000006219	14.4102	13.2418	25.5685	29.044
ENSMUSG00000006221	0	0	0	0.0280937
ENSMUSG00000006235	8.04133	7.61408	5.50343	4.82223
ENSMUSG00000006241	1.68807	2.16805	2.69849	2.18231
ENSMUSG00000006262	11.4706	8.54178	3.67659	8.53697
ENSMUSG00000006269	0	0	0	0.0266457
ENSMUSG00000006270	0.0290904	0.0600343	0.109231	0.0561327
ENSMUSG00000006273	75.2027	72.3541	70.4026	76.8609
ENSMUSG00000006276	29.0091	27.9327	26.2117	30.7128
ENSMUSG00000006289	114.558	138.263	162.618	125.036
ENSMUSG00000006299	117.855	128.264	171.89	134.444
ENSMUSG00000006301	12.0478	12.6055	16.4191	18.4293
ENSMUSG00000006304	175.979	187.05	210.172	185.545
ENSMUSG00000006307	25.4926	22.1779	20.0715	26.1241
ENSMUSG00000006310	5.46118	6.69876	5.32853	4.23082
ENSMUSG00000006311	4.28576	5.64749	6.66911	3.82735
ENSMUSG00000006313	0.386119	0.587811	0.585747	0.429729
ENSMUSG00000006315	85.5988	110.362	116.332	70.7392
ENSMUSG00000006333	2579.97	3098.57	3823.31	2543.71
ENSMUSG00000006335	32.2029	36.981	46.0575	31.0963
ENSMUSG00000006342	0.366677	0.467589	0.588733	0.497374
ENSMUSG00000006344	0.0270295	0.0469416	0.186481	0.0533343
ENSMUSG00000006345	4.44529	5.94873	4.56739	4.13485
ENSMUSG00000006356	120.705	122.526	145.857	108.201
ENSMUSG00000006360	98.339	120.891	154.541	91.6374
ENSMUSG00000006362	0.162634	0.106289	0.253589	0.100612
ENSMUSG00000006369	12.119	12.524	12.1566	10.543
ENSMUSG00000006373	86.5722	92.1091	128.434	106.278
ENSMUSG00000006386	0.637484	0.456118	1.16705	1.32004
ENSMUSG00000006389	0	0.0380573	0.0416397	0
ENSMUSG00000006390	20.1199	21.1019	38.6419	33.1006
ENSMUSG00000006392	90.3389	105.644	108.379	85.6402
ENSMUSG00000006395	5.18344	5.13247	10.0282	5.10991
ENSMUSG00000006398	240.967	267.88	327.204	283.736
ENSMUSG00000006403	0.672904	0.655055	1.42481	1.71454
ENSMUSG00000006411	1.15008	0.984931	1.02978	1.24346
ENSMUSG00000006412	234.368	259.699	270.394	200.805
ENSMUSG00000006418	51.5342	52.9427	53.6415	46.3113
ENSMUSG00000006423	18.4123	18.3422	14.6767	19.2468
ENSMUSG00000006442	372.038	415.295	365.815	259.801
ENSMUSG00000006445	31.0144	25.6108	26.5652	33.3794
ENSMUSG00000006456	53.3313	49.3563	45.4235	47.7569
ENSMUSG00000006457	0.487879	0.291045	6.81547	0
ENSMUSG00000006463	5.74712	6.10109	5.58128	5.1052
ENSMUSG00000006469	0.593537	0.52234	0.966424	0.508132
ENSMUSG00000006471	29.3914	24.0262	19.6009	28.19
ENSMUSG00000006476	7.89798	8.73696	10.1142	9.51322
ENSMUSG00000006494	52.7183	42.9455	58.8195	80.534
ENSMUSG00000006498	419.909	370.405	314.821	375.291
ENSMUSG00000006517	86.949	102.779	112.484	86.3168
ENSMUSG00000006519	17.1952	27.1038	66.8305	43.1224
ENSMUSG00000006529	0	0	0	0
ENSMUSG00000006538	0.0110621	0.0686467	0.0694051	0.0423628
ENSMUSG00000006542	0.019235	0.0103642	0.0347919	0.0486369
ENSMUSG00000006546	0	0.0476025	0	0
ENSMUSG00000006567	2.06241	1.51611	0.84168	1.44007
ENSMUSG00000006570	0	0	0	0
ENSMUSG00000006574	0.00581016	0.00601331	0.0145924	0.0222006
ENSMUSG00000006575	4.67284	5.27168	9.38427	5.8336
ENSMUSG00000006576	3.44567	3.54744	3.6825	4.31912
ENSMUSG00000006585	91.9399	100.23	98.6044	83.2217
ENSMUSG00000006586	1.35662	1.12344	0.540351	0.6467
ENSMUSG00000006587	7.84636	8.16258	8.11002	5.77489
ENSMUSG00000006589	257.986	325.719	338.628	211.367
ENSMUSG00000006599	61.1956	61.1911	48.9476	61.1538
ENSMUSG00000006611	0.0381837	0.0777005	0.097375	0.0873765
ENSMUSG00000006641	12.534	10.1824	6.63043	9.45615
ENSMUSG00000006642	0.122395	0.146664	0.161775	0.153881
ENSMUSG00000006649	9.1127	9.64872	16.2657	14.4003
ENSMUSG00000006651	23.0763	23.9815	29.96	25.4038
ENSMUSG00000006673	98.727	91.3319	81.9833	100.982
ENSMUSG00000006675	2.73379	1.92415	2.64817	2.04358
ENSMUSG00000006676	68.6223	55.7544	54.2866	66.1988
ENSMUSG00000006678	31.0985	26.229	19.6159	29.6938
ENSMUSG00000006699	233.475	246.826	265.973	236.041
ENSMUSG00000006705	0.222817	0.170888	0.229473	0.0499833
ENSMUSG00000006711	0.634083	0.843087	0.545814	0.311177
ENSMUSG00000006715	145.798	172.467	229.199	176.704
ENSMUSG00000006717	31.6561	40.9117	45.6338	32.5197
ENSMUSG00000006720	11.0562	10.0158	9.74367	10.0643
ENSMUSG00000006724	0.480902	0.463989	0.392937	0.440805
ENSMUSG00000006728	942.463	1064.54	1190.38	927.2
ENSMUSG00000006731	7.60453	8.667	8.10984	7.20499
ENSMUSG00000006732	41.5247	46.0582	36.8489	33.0531
ENSMUSG00000006736	45.8226	48.5137	51.9061	46.2862
ENSMUSG00000006740	88.3035	58.5063	35.6936	96.6911
ENSMUSG00000006763	23.7579	27.5763	29.8284	23.8438
ENSMUSG00000006764	0.0724526	0.192708	0.298753	0.0990631
ENSMUSG00000006777	0	0	0.0456895	0
ENSMUSG00000006782	8.10226	7.81775	14.0287	12.2189
ENSMUSG00000006784	0.687548	0.54922	1.20098	0.928246
ENSMUSG00000006800	42.7656	35.4019	27.5362	41.3634
ENSMUSG00000006906	2.05	2.35213	3.02435	2.87502
ENSMUSG00000006920	5.84368	5.12113	5.45777	5.7864
ENSMUSG00000006930	7.10445	6.85433	10.0147	12.4147
ENSMUSG00000006931	9.00848	7.5273	13.4365	12.5248
ENSMUSG00000006932	313.419	293.47	327.497	330.092
ENSMUSG00000006941	52.1795	59.0857	59.0091	44.8448
ENSMUSG00000006948	0.0235623	0.0243303	0.0295143	0.022679
ENSMUSG00000006958	1.16803	1.03339	1.09307	1.21166
ENSMUSG00000006998	236.498	226.357	222.272	229.6
ENSMUSG00000007021	5.12677	5.53458	7.53173	6.68789
ENSMUSG00000007029	151.508	143.2	126.168	141.532
ENSMUSG00000007030	0.0935724	0.165269	0.0735613	0.100542
ENSMUSG00000007033	0.826832	0.804543	0.804312	0.696578
ENSMUSG00000007034	1.082	1.47288	2.51424	2.03055
ENSMUSG00000007035	1.18033	1.75642	2.08884	1.8385
ENSMUSG00000007036	9.523	12.0002	16.1145	13.7502
ENSMUSG00000007038	10.1224	8.8578	14.3889	14.0058
ENSMUSG00000007039	34.786	39.324	81.1939	62.8103
ENSMUSG00000007041	86.6736	99.89	224.027	169.204
ENSMUSG00000007050	176.714	195.426	223.255	132.65
ENSMUSG00000007080	37.0515	38.124	42.8334	37.7305
ENSMUSG00000007097	0.168568	0.224594	0.13091	0.168787
ENSMUSG00000007107	0.030812	0.0478223	0.00967054	0.0220926
ENSMUSG00000007122	0.496106	0.479799	1.16395	1.10777
ENSMUSG00000007207	3.97962	4.5298	3.62794	4.54554
ENSMUSG00000007209	0	0.0642608	0.129926	0.0847334
ENSMUSG00000007216	4.54904	4.19016	5.1221	5.10169
ENSMUSG00000007279	0.0551904	0.0673723	0.0831056	0.0930907
ENSMUSG00000007379	6.62275	5.40154	5.38375	6.80694
ENSMUSG00000007411	58.8061	55.2426	60.6063	61.6159
ENSMUSG00000007415	153.271	154.248	144.369	141.965
ENSMUSG00000007440	0.0895425	0.0501387	0.0222271	0.0112969
ENSMUSG00000007457	0	0	0	0
ENSMUSG00000007458	103.947	109.619	113.775	105.679
ENSMUSG00000007476	8.12615	7.66969	7.36786	8.3349
ENSMUSG00000007564	183.829	191.002	195.887	178.433
ENSMUSG00000007570	9.02187	13.2031	16.7771	8.99841
ENSMUSG00000007591	0.0813533	2.29199e-06	0	0.0390978
ENSMUSG00000007594	8.43671	7.78316	2.99996	4.65132
ENSMUSG00000007610	39.2498	40.423	29.3292	26.3515
ENSMUSG00000007613	14.5189	11.1708	8.31353	14.103
ENSMUSG00000007617	20.1004	16.4798	12.1344	17.0746
ENSMUSG00000007646	11.0416	9.82275	11.5579	12.6502
ENSMUSG00000007653	0.117533	0.0769175	0.0898062	0.364795
ENSMUSG00000007655	12.6614	11.7703	3.97963	5.43698
ENSMUSG00000007656	264.524	312.967	402.244	273.919
ENSMUSG00000007659	32.9471	33.6258	44.3153	46.7116
ENSMUSG00000007682	0	0	0	0
ENSMUSG00000007721	81.8049	98.5987	124.089	75.6402
ENSMUSG00000007739	454.604	490.623	517.431	448.016
ENSMUSG00000007777	41.9563	47.8261	46.8702	41.0636
ENSMUSG00000007783	13.055	13.7267	20.486	18.1923
ENSMUSG00000007805	1.07484	1.24604	1.15429	1.10467
ENSMUSG00000007812	26.6832	24.3649	21.0704	27.2946
ENSMUSG00000007815	216.552	225.696	249.117	234.166
ENSMUSG00000007817	12.3147	9.02944	7.2824	14.433
ENSMUSG00000007827	5.0117	3.48008	2.54177	4.88662
ENSMUSG00000007833	25.4844	28.581	40.6374	29.7144
ENSMUSG00000007836	257.752	244.567	254.711	177.316
ENSMUSG00000007837	7.90469	9.82062	14.696	11.374
ENSMUSG00000007850	330.252	296.541	293.195	346.764
ENSMUSG00000007867	20.0248	23.9793	41.3236	30.9374
ENSMUSG00000007872	8.53619	9.83932	27.3253	18.4947
ENSMUSG00000007877	0.0653621	0.0337066	0.286187	0
ENSMUSG00000007880	65.9767	45.3917	48.0406	90.7481
ENSMUSG00000007888	35.2498	37.7655	33.3876	24.5241
ENSMUSG00000007891	94.7607	100.671	143.8	120.433
ENSMUSG00000007892	5352.79	7322.13	8316.8	4509.67
ENSMUSG00000007907	0	0	0	0
ENSMUSG00000007908	4.10088	3.24558	3.0934	4.78176
ENSMUSG00000007944	0.367461	0.399945	0.557234	0.357129
ENSMUSG00000007946	4.39444	4.79125	4.15287	3.61087
ENSMUSG00000007950	21.1945	23.1425	18.9223	15.6927
ENSMUSG00000007987	20.0322	24.2997	27.7864	17.405
ENSMUSG00000007989	0	0	0	0
ENSMUSG00000008028	2.21244	2.0246	2.78129	1.79891
ENSMUSG00000008035	60.3599	60.3034	80.2927	80.694
ENSMUSG00000008036	124.11	155.162	208.655	124.675
ENSMUSG00000008090	8.53975	7.88481	7.69861	8.32523
ENSMUSG00000008129	0.7321	0.742999	1.20272	1.09366
ENSMUSG00000008136	1.97101	2.05551	5.44483	5.2403
ENSMUSG00000008140	6.04151	6.33223	3.91507	6.28929
ENSMUSG00000008153	15.2133	12.5501	21.2551	19.9016
ENSMUSG00000008167	17.0922	22.5663	34.058	29.9023
ENSMUSG00000008193	0.49258	0.605282	0.532347	0.436266
ENSMUSG00000008200	53.3845	43.7145	34.0449	53.307
ENSMUSG00000008206	24.8788	20.0634	19.1823	22.8279
ENSMUSG00000008226	10.6228	13.0059	13.3192	14.8488
ENSMUSG00000008301	83.4356	77.1942	89.0378	79.9735
ENSMUSG00000008305	20.1094	20.2631	14.8803	16.3581
ENSMUSG00000008307	0.956524	0.513912	0.627527	1.5829
ENSMUSG00000008318	4.69461	4.00259	5.53685	6.67491
ENSMUSG00000008333	154.468	150.782	148.917	133.623
ENSMUSG00000008348	1100.65	956.326	1106.56	1521.32
ENSMUSG00000008373	139.952	148.341	150.349	126.689
ENSMUSG00000008384	12.5617	17.748	26.9828	15.5953
ENSMUSG00000008398	3.95449	3.26792	5.70079	5.81977
ENSMUSG00000008429	15.7123	13.6064	11.8919	13.3143
ENSMUSG00000008435	15.7225	14.0337	10.3467	12.4076
ENSMUSG00000008438	0.0370963	0.0191881	0.139684	0.0532327
ENSMUSG00000008450	220.846	265.285	275.028	182.49
ENSMUSG00000008461	5.26085	5.97331	4.39378	5.80663
ENSMUSG00000008475	73.0542	78.3208	110.927	86.3146
ENSMUSG00000008489	19.5214	13.5324	6.22241	16.8757
ENSMUSG00000008496	2.16698	1.94996	0.612727	0.588467
ENSMUSG00000008540	6.92432	7.07084	12.4858	12.4119
ENSMUSG00000008575	1.38895	1.17372	0.499805	0.951962
ENSMUSG00000008590	0.0113435	0.024502	0	0
ENSMUSG00000008601	32.4569	37.9058	15.2861	12.7896
ENSMUSG00000008604	87.7008	82.5291	74.0379	77.2604
ENSMUSG00000008658	0.085373	0.0762916	0.00133508	0.0834232
ENSMUSG00000008668	53.16	64.0902	83.1516	52.5051
ENSMUSG00000008682	1394.26	1395.11	1060.41	1332.59
ENSMUSG00000008683	2103.89	2888.74	3743.46	2129.79
ENSMUSG00000008690	79.8262	89.8596	111.137	93.7713
ENSMUSG00000008730	26.5312	18.7207	10.0105	21.2301
ENSMUSG00000008734	8.90073	7.60774	7.04054	13.4976
ENSMUSG00000008763	21.5107	15.0789	8.31747	30.4111
ENSMUSG00000008789	0.00819208	0.0084759	0.061703	0.0156668
ENSMUSG00000008813	0	0	0	0
ENSMUSG00000008822	24.3544	34.8393	39.5062	27.2455
ENSMUSG00000008843	0	0.0877503	0.0354803	0
ENSMUSG00000008845	0.00981669	0	0.00759262	0.0115203
ENSMUSG00000008855	10.1894	11.651	23.182	18.4399
ENSMUSG00000008859	42.4778	43.2221	60.5913	45.6324
ENSMUSG00000008874	0	0	0	0
ENSMUSG00000008892	192.14	217.483	229.142	180.536
ENSMUSG00000008932	0.0717953	0	0	0.0439829
ENSMUSG00000008958	59.5101	64.39	76.6306	63.3607
ENSMUSG00000008976	58.1498	44.0517	27.6772	54.3153
ENSMUSG00000008999	1.15765	1.0366	1.20252	1.14547
ENSMUSG00000009013	783.928	866.761	1055.87	679.925
ENSMUSG00000009030	25.5897	21.9687	21.1662	37.3738
ENSMUSG00000009047	0	0	0	0
ENSMUSG00000009070	0.0503946	0.0520262	0.33603	0.26551
ENSMUSG00000009073	54.1439	46.6314	35.6564	49.5011
ENSMUSG00000009075	0.69774	0.821045	0.747772	0.663837
ENSMUSG00000009076	23.8552	32.711	42.6116	26.9534
ENSMUSG00000009079	405.594	396.216	403.692	388.007
ENSMUSG00000009090	35.2416	32.4718	28.5438	36.183
ENSMUSG00000009092	9.67194	8.72601	10.4086	11.0936
ENSMUSG00000009093	0.0660414	0.06606	0.12019	0.0319122
ENSMUSG00000009108	2.14559	1.94035	3.06923	3.07262
ENSMUSG00000009112	38.3454	29.8037	24.4854	43.2824
ENSMUSG00000009114	0.17105	0.245019	0.319555	0.0722813
ENSMUSG00000009115	0.0218789	0.0225969	0.0548245	0.0275555
ENSMUSG00000009145	0.788851	1.33166	1.00718	0.910244
ENSMUSG00000009185	0	0	0	0
ENSMUSG00000009207	12.531	11.0599	8.49534	10.725
ENSMUSG00000009210	0.0269899	0	0	0
ENSMUSG00000009214	0	0	0	0
ENSMUSG00000009216	3.1536	2.71559	1.83044	1.88327
ENSMUSG00000009246	1.29826	0.855486	0.944596	0.646795
ENSMUSG00000009248	1.16925	1.37463	0.266513	0.255137
ENSMUSG00000009281	0	0.0542408	0.0649054	0.0466765
ENSMUSG00000009291	26.6717	26.4766	27.0212	30.2078
ENSMUSG00000009292	1.16784	2.23674	2.25651	0.792697
ENSMUSG00000009293	34.1736	34.5511	35.2079	31.3335
ENSMUSG00000009350	0.0227072	0.0646808	0.172811	0.0871816
ENSMUSG00000009356	1.23117	0.741262	0.845125	0.952953
ENSMUSG00000009376	4.46061	3.82334	2.9365	5.15917
ENSMUSG00000009378	0.0851469	0.0338906	0.0493445	0.0187759
ENSMUSG00000009394	0.0550104	0.0414421	0.13166	0.112067
ENSMUSG00000009406	11.0335	10.1419	9.83323	12.3119
ENSMUSG00000009418	15.1596	9.1774	5.43064	12.6776
ENSMUSG00000009470	134.083	92.0997	46.438	129.269
ENSMUSG00000009471	0.736641	0.4973	0.320515	0.144173
ENSMUSG00000009487	0.0857546	0.043433	0	0.0907288
ENSMUSG00000009535	104.663	103.809	97.6681	107.744
ENSMUSG00000009545	0.0825475	0.0962193	0	0.0357771
ENSMUSG00000009549	139.517	161.194	190.484	134.103
ENSMUSG00000009551	0.135727	0.217665	0.134172	0.387333
ENSMUSG00000009555	85.303	88.7159	113.934	92.2482
ENSMUSG00000009563	29.6008	33.4154	51.5326	39.7796
ENSMUSG00000009566	50.0717	53.3384	44.8516	39.7699
ENSMUSG00000009569	4.9114	3.76046	2.99972	4.70859
ENSMUSG00000009575	150.026	101.702	76.5968	154.896
ENSMUSG00000009580	0	0	0.0905777	0
ENSMUSG00000009585	45.3151	44.6824	69.7942	71.5668
ENSMUSG00000009588	0.0114508	0	0	0
ENSMUSG00000009596	1.39869	1.47691	4.40761	3.26265
ENSMUSG00000009614	0.231157	0.140022	0.105879	0.159012
ENSMUSG00000009621	16.4848	13.2994	11.6491	14.3124
ENSMUSG00000009628	2.43299	2.1124	1.45762	2.34465
ENSMUSG00000009630	111.144	115.028	132.774	118.435
ENSMUSG00000009633	1.23325	1.15918	1.31524	1.22862
ENSMUSG00000009640	27.3216	31.1561	35.8917	27.4789
ENSMUSG00000009646	0	0.0826514	0.0501207	0.0388787
ENSMUSG00000009647	6.99804	7.35417	6.47916	6.96359
ENSMUSG00000009654	0.00998054	0	0.0501031	0.197341
ENSMUSG00000009670	1.87984	1.57976	3.99455	3.87437
ENSMUSG00000009681	10.4592	9.02457	9.93344	10.046
ENSMUSG00000009687	3.40287	6.11615	7.48797	5.42516
ENSMUSG00000009731	1.41577	1.31118	2.22091	2.67763
ENSMUSG00000009734	0.106961	0.0469258	0.634805	0.471378
ENSMUSG00000009739	1.82523	2.45114	2.8982	3.15613
ENSMUSG00000009741	56.268	55.0648	43.2839	64.5851
ENSMUSG00000009772	2.28292	2.36073	3.49058	4.27518
ENSMUSG00000009828	12.4997	12.1087	11.8925	13.2809
ENSMUSG00000009863	121.834	154.943	162.179	115.807
ENSMUSG00000009876	0.319541	0.517082	2.22306	1.19567
ENSMUSG00000009894	62.789	61.7717	67.7493	60.1479
ENSMUSG00000009900	0.0784883	0.0710418	0.0123133	0.0281638
ENSMUSG00000009905	7.82039	7.7205	7.18825	9.57819
ENSMUSG00000009907	56.4859	49.8558	48.0393	70.7952
ENSMUSG00000009927	2598.37	3520.72	4672.1	2782.57
ENSMUSG00000009941	0.329708	0.118266	0.43564	0.362128
ENSMUSG00000009995	19.8474	21.6753	19.428	18.5676
ENSMUSG00000010021	0.305909	0.503962	0.445433	0.465193
ENSMUSG00000010025	10.0417	9.58956	12.0028	13.6328
ENSMUSG00000010044	0.172946	0.421549	0.341418	0.629047
ENSMUSG00000010045	17.8475	18.3905	21.2248	18.4334
ENSMUSG00000010047	41.5358	39.9277	48.1691	41.8435
ENSMUSG00000010048	98.0073	102.293	100.406	75.1812
ENSMUSG00000010051	3.78585	3.61319	2.64893	5.21021
ENSMUSG00000010054	30.3059	34.7669	34.0209	28.2137
ENSMUSG00000010057	8.26433	9.54475	10.2777	8.35453
ENSMUSG00000010064	2.52296	2.84685	2.36755	3.30658
ENSMUSG00000010066	1.02731	0.539565	0.443308	0.798791
ENSMUSG00000010067	23.9291	25.9646	35.0738	30.436
ENSMUSG00000010080	1.15021	1.35431	0.923916	0.95863
ENSMUSG00000010086	0.683515	0.41037	0.791849	1.01445
ENSMUSG00000010095	240.168	247.182	312.493	271.485
ENSMUSG00000010097	81.9141	89.2373	123.418	74.9967
ENSMUSG00000010110	22.4826	25.4381	31.0878	27.6798
ENSMUSG00000010122	1.681	1.56944	1.38304	1.617
ENSMUSG00000010136	2.44149	3.16472	1.44424	0.809628
ENSMUSG00000010142	0.245043	0.176315	0.494682	0.656488
ENSMUSG00000010154	4.43688	4.97188	7.5397	6.1535
ENSMUSG00000010175	0.164141	0.177309	0.153664	0.37455
ENSMUSG00000010205	107.336	96.4807	72.077	85.2939
ENSMUSG00000010277	88.9742	74.1846	74.7912	84.9634
ENSMUSG00000010290	11.4111	10.6313	8.8614	11.3824
ENSMUSG00000010307	1.11727	1.05999	2.30324	2.01083
ENSMUSG00000010311	0.0879663	0.0186442	0.0382868	0.134696
ENSMUSG00000010342	1.01126	0.624362	2.14516	2.08629
ENSMUSG00000010358	4.36827	5.48493	10.898	6.99406
ENSMUSG00000010362	18.8076	26.1393	45.1561	30.0118
ENSMUSG00000010376	8.39286	10.2424	18.5133	9.42556
ENSMUSG00000010392	15.696	15.0332	12.1882	16.0516
ENSMUSG00000010406	226.948	284.093	374.342	201.441
ENSMUSG00000010435	0	0	0	0
ENSMUSG00000010453	18.6761	17.3086	16.678	22.1604
ENSMUSG00000010461	0.4066	0.317322	0.345387	0.404255
ENSMUSG00000010476	0.526065	0.236961	0.119211	0.11584
ENSMUSG00000010505	0.119119	0.0335794	0.109509	0
ENSMUSG00000010517	38.9823	38.3361	46.6868	37.8201
ENSMUSG00000010529	1.21645	2.11004	0.853202	0.609043
ENSMUSG00000010538	20.2219	30.1509	31.2719	17.9716
ENSMUSG00000010554	38.3672	37.0887	33.9889	39.9583
ENSMUSG00000010601	0	0.0208272	0.0505317	0
ENSMUSG00000010607	29.1624	38.8397	47.0356	27.5621
ENSMUSG00000010608	144.299	111.842	84.2286	149.495
ENSMUSG00000010609	8.79383	9.89681	10.1638	7.58185
ENSMUSG00000010651	2.37616	2.91336	3.8592	2.51272
ENSMUSG00000010660	2.35761	2.53827	4.65797	5.02738
ENSMUSG00000010721	3.50564	3.39512	3.35044	2.87828
ENSMUSG00000010751	15.1929	15.5589	20.0371	20.8461
ENSMUSG00000010755	97.1708	110.08	144.283	117.41
ENSMUSG00000010760	24.1637	28.6752	15.7417	15.1096
ENSMUSG00000010796	0.0511565	0	0.162844	0.109034
ENSMUSG00000010797	0.0731539	0.0504328	0.107078	0.0116784
ENSMUSG00000010803	0.0262396	0.251311	0.585597	0.417216
ENSMUSG00000010825	0.330497	0.348833	0.345508	0.446386
ENSMUSG00000010841	0	0	0.27252	0
ENSMUSG00000010911	19.7552	24.4038	36.5064	25.3063
ENSMUSG00000010914	26.9576	23.9335	25.0151	25.8609
ENSMUSG00000010936	34.0104	34.0538	29.4103	28.0061
ENSMUSG00000011008	0.371196	0.0452921	0.19486	0.0314421
ENSMUSG00000011034	0.251999	0.21398	0.227175	0.290181
ENSMUSG00000011096	70.237	72.0041	63.0231	54.9515
ENSMUSG00000011114	60.7472	71.9609	159.818	118.628
ENSMUSG00000011118	0	0	0	0
ENSMUSG00000011148	1.53448	1.51349	2.15255	2.38363
ENSMUSG00000011154	0.0327107	0.0677156	0	0.149121
ENSMUSG00000011158	13.842	12.8201	13.8984	15.9465
ENSMUSG00000011171	0.0153978	0.0448141	0.0918379	0.36185
ENSMUSG00000011179	883.01	941.528	726.733	640.948
ENSMUSG00000011254	48.5505	55.1884	53.5361	42.6182
ENSMUSG00000011256	9.50062	6.74418	7.1194	11.6269
ENSMUSG00000011257	325.536	316.969	208.072	183.799
ENSMUSG00000011263	0.200363	0.19424	0.392764	0.623819
ENSMUSG00000011267	9.66263	10.8228	13.8676	9.17433
ENSMUSG00000011305	1.02691	1.01475	2.40551	1.80232
ENSMUSG00000011306	28.9436	29.0263	30.2729	27.8066
ENSMUSG00000011349	0.29826	0.271959	0.197958	0.218966
ENSMUSG00000011382	9.06426	9.4431	10.0169	10.3973
ENSMUSG00000011427	3.63557	3.104	2.90952	4.22776
ENSMUSG00000011463	0.123689	0.02064	0.0125686	0.120974
ENSMUSG00000011486	0.939837	1.25054	1.8412	1.09042
ENSMUSG00000011589	21.636	23.6948	21.3121	18.8729
ENSMUSG00000011632	0.491162	0.311534	0.70846	0.951294
ENSMUSG00000011658	10.9083	16.1609	15.6697	15.7565
ENSMUSG00000011751	4.49443	5.16182	4.33012	4.56998
ENSMUSG00000011831	19.3802	14.1475	8.84537	19.6994
ENSMUSG00000011832	1.476	2.22004	2.73768	2.25254
ENSMUSG00000011837	16.295	17.9414	23.9862	17.7914
ENSMUSG00000011877	39.8667	35.159	39.8317	41.2193
ENSMUSG00000011884	38.6917	36.7735	38.6059	35.9851
ENSMUSG00000011958	54.8654	53.0179	55.0895	68.565
ENSMUSG00000011960	22.4314	16.6935	14.2971	20.6175
ENSMUSG00000012042	0.0178027	0	0.103948	0.0468492
ENSMUSG00000012076	15.0225	14.1519	13.9254	14.719
ENSMUSG00000012117	12.8825	14.1136	14.6093	14.8161
ENSMUSG00000012123	16.9515	16.8617	26.6584	13.0637
ENSMUSG00000012126	0.91224	1.80968	1.68116	2.02503
ENSMUSG00000012187	0.0808512	0.0833053	0.284276	0.367987
ENSMUSG00000012211	0.0450021	0	0	0.0255229
ENSMUSG00000012282	5.29085	5.46855	2.22493	1.81077
ENSMUSG00000012296	2.25594	2.17649	2.29738	1.53017
ENSMUSG00000012350	0.043994	0.0122471	0.0878589	0.0764553
ENSMUSG00000012396	35.8552	35.7563	67.1123	59.3848
ENSMUSG00000012405	627.094	793.053	925.522	605.755
ENSMUSG00000012422	25.2308	28.4832	23.9922	17.4688
ENSMUSG00000012428	0.0170319	0.0264319	0.171038	0.203605
ENSMUSG00000012429	41.5891	49.7887	51.7171	34.781
ENSMUSG00000012443	35.3282	29.055	25.1549	36.8856
ENSMUSG00000012483	95.1703	125.301	153.259	104.669
ENSMUSG00000012519	2.01766	2.44103	5.9132	6.07233
ENSMUSG00000012520	0.100989	0.129503	0.650946	0.731443
ENSMUSG00000012535	103.484	92.7677	101.618	101.81
ENSMUSG00000012609	11.7748	10.3393	9.31705	9.68349
ENSMUSG00000012640	6.81328	5.34545	3.82612	6.64814
ENSMUSG00000012705	0.398194	0.448758	0.451608	0.175313
ENSMUSG00000012777	0.017546	0.0613649	0	0.0190268
ENSMUSG00000012819	0.200644	0.320091	0.27654	0.0364501
ENSMUSG00000012848	2157.78	2727.19	3366.82	2158.78
ENSMUSG00000012889	0.148187	0.0322035	0.205598	0.276821
ENSMUSG00000013033	43.7478	36.1069	25.6941	37.2664
ENSMUSG00000013076	8.41855	5.86115	8.24725	14.7121
ENSMUSG00000013083	0.185986	0.761803	0.9479	0.295211
ENSMUSG00000013089	145.047	123.938	72.3807	92.3241
ENSMUSG00000013091	2.42046	2.34121	1.80589	1.57382
ENSMUSG00000013150	11.271	10.5216	9.02986	9.34408
ENSMUSG00000013155	27.2192	31.0107	31.0325	21.9509
ENSMUSG00000013158	0.292228	0.184213	0.274505	0.317309
ENSMUSG00000013160	48.3965	51.6748	64.9846	47.8709
ENSMUSG00000013236	38.8424	32.5375	29.0367	41.0244
ENSMUSG00000013275	5.4489	4.36447	4.37891	6.54948
ENSMUSG00000013338	0.0727972	0.0782361	0.252339	0.081758
ENSMUSG00000013353	0.0309644	0	0	0
ENSMUSG00000013367	3.04198	3.26858	2.57485	2.73539
ENSMUSG00000013415	124.767	95.9201	91.9451	163.055
ENSMUSG00000013418	1.16299	1.38824	1.08855	0.927346
ENSMUSG00000013419	11.2419	11.6125	11.2037	12.4928
ENSMUSG00000013465	41.2733	41.7176	45.664	44.002
ENSMUSG00000013483	0.0409105	0.0316054	0.0493723	0.109793
ENSMUSG00000013495	7.29763	7.01441	7.14607	6.07882
ENSMUSG00000013523	6.73286	7.07328	9.23413	7.30123
ENSMUSG00000013539	0.525919	0.807021	1.13816	0.656743
ENSMUSG00000013584	0.242798	0.238528	0.670171	0.546512
ENSMUSG00000013593	171.567	188.897	226.996	160.277
ENSMUSG00000013611	0.198783	0.278134	0.9128	0.901171
ENSMUSG00000013622	20.9603	24.1372	32.3198	23.2426
ENSMUSG00000013629	152.785	125.956	88.545	120.454
ENSMUSG00000013643	0	0	0	0
ENSMUSG00000013646	16.6576	18.363	22.3213	21.8168
ENSMUSG00000013653	0	0	0	0
ENSMUSG00000013663	58.4618	49.3573	39.8547	55.3546
ENSMUSG00000013668	0	0.0158685	0	0.014724
ENSMUSG00000013698	31.2475	30.2566	41.1494	37.7623
ENSMUSG00000013701	337.395	408.997	428.971	311.685
ENSMUSG00000013707	0.106825	0.303222	0.401253	0.257399
ENSMUSG00000013736	107.543	109.127	75.759	82.9639
ENSMUSG00000013766	0.368783	0.189002	0.360273	0.572399
ENSMUSG00000013787	54.1403	53.0068	66.892	55.4159
ENSMUSG00000013822	102.102	137.377	130.1	91.0441
ENSMUSG00000013833	18.6594	18.2724	17.5295	17.8911
ENSMUSG00000013846	0.839433	0.704941	0.949302	1.21268
ENSMUSG00000013858	52.5857	56.0774	64.4044	50.0865
ENSMUSG00000013878	6.00593	5.49614	4.81246	6.46996
ENSMUSG00000013921	40.7188	37.9202	31.8519	39.2489
ENSMUSG00000013928	0.114126	0.0448857	0.24549	0.235118
ENSMUSG00000013936	0.103353	0.174977	0.848119	0.25161
ENSMUSG00000013973	36.9042	38.9333	38.9075	38.1027
ENSMUSG00000013974	0.13441	0.178546	0.0722	0.0737885
ENSMUSG00000013997	30.919	31.4866	36.4036	30.9111
ENSMUSG00000014030	0.197366	0.281965	0.0163041	0.0990741
ENSMUSG00000014039	5.61166	4.70688	3.27793	4.95522
ENSMUSG00000014074	23.8381	21.0959	17.63	26.1236
ENSMUSG00000014075	21.8413	25.1671	26.2374	20.5599
ENSMUSG00000014077	38.605	35.4957	30.4179	35.8262
ENSMUSG00000014104	0	0	0	0
ENSMUSG00000014158	0.353281	0.255927	0.350933	0.430282
ENSMUSG00000014177	17.0388	18.9856	17.3771	19.1864
ENSMUSG00000014195	175.443	185.526	241.692	173.645
ENSMUSG00000014198	0.215959	0.222998	0.448957	0.319838
ENSMUSG00000014226	209.505	240.386	216.053	188.735
ENSMUSG00000014232	12.771	14.3427	15.2374	12.1613
ENSMUSG00000014243	43.5685	55.0246	59.6048	39.5194
ENSMUSG00000014245	7.67989	7.85923	6.38197	6.62142
ENSMUSG00000014294	171.857	253.403	338.075	156.658
ENSMUSG00000014301	58.0171	51.1502	71.9823	54.3449
ENSMUSG00000014303	13.458	12.242	15.1056	15.7892
ENSMUSG00000014313	503.153	663.443	783.13	477.279
ENSMUSG00000014329	1.61844	1.32137	0.995532	1.26834
ENSMUSG00000014349	61.0217	59.9936	70.248	67.9402
ENSMUSG00000014351	0.116353	0	0.0725322	0
ENSMUSG00000014353	5.35489	4.43837	4.31366	5.7316
ENSMUSG00000014355	67.682	44.5849	53.2983	64.1806
ENSMUSG00000014361	4.00959	3.38142	1.74763	2.51554
ENSMUSG00000014402	86.6691	91.0556	109.444	96.6827
ENSMUSG00000014418	7.60244	7.27787	5.94732	8.17839
ENSMUSG00000014444	23.9956	18.4269	24.9702	28.7081
ENSMUSG00000014470	7.83461	7.5346	9.946	7.13224
ENSMUSG00000014498	8.45756	6.26379	3.57148	7.81942
ENSMUSG00000014504	149.826	175.562	168.8	119.972
ENSMUSG00000014529	0.0736544	0	0	0.0176667
ENSMUSG00000014542	0	0	0.0723679	0
ENSMUSG00000014543	0	0	0	0
ENSMUSG00000014550	11.3395	9.7537	7.47213	10.5297
ENSMUSG00000014551	76.1494	97.0907	104.107	65.2294
ENSMUSG00000014554	16.8073	20.0902	27.6968	19.676
ENSMUSG00000014592	18.5098	17.8574	25.4412	16.7296
ENSMUSG00000014599	3.56411	3.47924	10.3831	12.5081
ENSMUSG00000014601	27.7915	26.0055	26.2837	27.0315
ENSMUSG00000014602	37.593	29.0977	14.6502	27.3746
ENSMUSG00000014603	0.164107	0.1388	0.130972	0.0429197
ENSMUSG00000014606	65.4124	66.7902	79.8263	69.1818
ENSMUSG00000014609	0.0729951	0.16657	0.202003	0.0526438
ENSMUSG00000014633	27.8769	29.45	40.394	19.9563
ENSMUSG00000014668	30.4814	27.7282	29.838	36.6921
ENSMUSG00000014686	0.30319	0.191185	0.383647	0.235031
ENSMUSG00000014704	0.236905	0.122814	0.294366	0.0607805
ENSMUSG00000014725	0.067777	0.103592	0.0794854	0.0406382
ENSMUSG00000014747	0.129621	0.05024	0.118715	0.24874
ENSMUSG00000014748	30.1133	28.885	25.087	24.1687
ENSMUSG00000014767	49.2205	51.6789	42.8901	50.1673
ENSMUSG00000014771	66.9196	78.4444	86.5078	58.3159
ENSMUSG00000014773	2.09797	2.64798	7.09194	7.07694
ENSMUSG00000014776	0.30915	0.611657	1.86982	1.08239
ENSMUSG00000014778	6.59971	5.04813	7.24154	8.21333
ENSMUSG00000014782	1.02201	0.895136	1.28102	1.46131
ENSMUSG00000014786	3.15923	3.81154	3.95975	4.48117
ENSMUSG00000014791	2.29125	1.98084	3.49505	3.30107
ENSMUSG00000014837	7.54094	6.84623	7.84487	9.55387
ENSMUSG00000014846	3.62041	5.67495	6.75315	3.69139
ENSMUSG00000014850	24.3826	23.1801	25.704	21.5297
ENSMUSG00000014852	0.0295205	0.0101842	0.159164	0.0291347
ENSMUSG00000014856	45.7572	66.0888	69.5999	46.0495
ENSMUSG00000014859	193.112	191.794	171.22	154.458
ENSMUSG00000014867	76.4969	77.2093	91.181	86.5607
ENSMUSG00000014873	69.9866	70.9148	65.3118	63.4685
ENSMUSG00000014905	7.0459	7.60822	5.3605	6.77006
ENSMUSG00000014907	63.9179	54.8202	39.8647	45.2173
ENSMUSG00000014932	15.4349	12.2413	10.2104	17.4764
ENSMUSG00000014956	182.26	173.205	122.248	148.248
ENSMUSG00000014959	75.3477	72.3501	80.8334	71.8534
ENSMUSG00000014980	34.8009	40.3312	54.8827	35.2595
ENSMUSG00000015001	0.519936	0.265025	0.186975	0.0700839
ENSMUSG00000015002	36.5916	28.302	21.615	37.9588
ENSMUSG00000015013	16.3833	22.4591	31.4111	21.888
ENSMUSG00000015016	8.14696	6.95056	9.32425	8.00571
ENSMUSG00000015023	35.6563	37.6233	36.7051	39.7083
ENSMUSG00000015027	3.09998	3.20539	4.22309	4.02663
ENSMUSG00000015053	0.790297	0.195286	0.688763	0.770681
ENSMUSG00000015083	1.4397	2.33534	2.537	2.4894
ENSMUSG00000015085	0.950258	1.2428	0.584645	0.649023
ENSMUSG00000015087	50.295	49.335	51.5203	48.5984
ENSMUSG00000015090	0.267633	0.220236	0.910888	0.586662
ENSMUSG00000015092	270.985	323.762	411.5	251.548
ENSMUSG00000015093	0.388511	0.13167	0.199232	0.0446069
ENSMUSG00000015094	12.8026	14.373	16.4795	13.5647
ENSMUSG00000015095	22.6989	23.2165	21.3788	21.1717
ENSMUSG00000015112	39.2475	36.0483	43.9795	51.2658
ENSMUSG00000015120	545.442	573.738	607.362	542.191
ENSMUSG00000015126	44.5538	51.3386	61.1549	40.8943
ENSMUSG00000015127	22.2179	22.37	12.2574	16.2915
ENSMUSG00000015133	2.48898	1.86834	1.97823	1.92216
ENSMUSG00000015134	0.89517	1.60036	1.47767	1.02882
ENSMUSG00000015143	81.6542	70.3772	116.866	164.869
ENSMUSG00000015149	15.2694	15.3393	18.5871	16.561
ENSMUSG00000015165	467.811	441.211	404.083	419.239
ENSMUSG00000015176	190.832	183.38	165.818	151.512
ENSMUSG00000015189	7.21158	5.3163	4.66126	6.38462
ENSMUSG00000015202	18.6868	17.425	13.2344	15.5528
ENSMUSG00000015214	2.60029	2.33171	2.01664	2.80842
ENSMUSG00000015217	71.7681	74.523	99.9524	91.6334
ENSMUSG00000015222	6.97676	3.58873	2.92303	7.78282
ENSMUSG00000015224	1.06383	1.15854	1.38095	1.48587
ENSMUSG00000015242	0	0	0	0
ENSMUSG00000015243	0.196458	0.303077	0.262549	0.693208
ENSMUSG00000015247	16.1869	17.2187	19.1712	20.3696
ENSMUSG00000015289	93.0419	127.124	138.991	85.8995
ENSMUSG00000015290	39.7155	56.0482	67.2541	41.9614
ENSMUSG00000015291	32.9395	34.6032	44.5474	42.5516
ENSMUSG00000015305	14.0632	10.027	7.37759	15.081
ENSMUSG00000015312	2.98056	3.44569	18.1712	14.5717
ENSMUSG00000015314	0.0548713	0.075732	0.0826967	0.122239
ENSMUSG00000015316	0.131229	0.36515	0.188145	0.0837937
ENSMUSG00000015335	44.7574	55.696	77.2662	56.1909
ENSMUSG00000015337	27.3634	34.2355	42.0419	22.8779
ENSMUSG00000015340	0.0110953	0.126357	0.0069668	0.117694
ENSMUSG00000015341	85.5906	87.7561	71.1304	69.6632
ENSMUSG00000015342	2.86421	2.35889	0.880077	1.6834
ENSMUSG00000015354	8.24981	7.67601	7.34891	8.10603
ENSMUSG00000015355	0	0	0	0
ENSMUSG00000015357	21.8247	20.5333	18.5369	22.1639
ENSMUSG00000015363	25.1734	27.065	25.8085	22.1362
ENSMUSG00000015365	2.71465	2.21313	2.353	3.38274
ENSMUSG00000015396	0.191809	0.423119	0.449174	0.330787
ENSMUSG00000015401	0	0	0	0
ENSMUSG00000015405	0	0	0	0
ENSMUSG00000015452	0.262445	0.382518	0.836238	0.744209
ENSMUSG00000015461	41.1891	38.9489	33.3102	31.096
ENSMUSG00000015467	0.527121	0.532985	0.649713	0.421153
ENSMUSG00000015468	1.65483	1.8067	3.68023	3.69077
ENSMUSG00000015474	24.7141	24.0242	25.8005	26.2735
ENSMUSG00000015476	0.244161	0.301284	0.144112	0.348601
ENSMUSG00000015478	34.4499	39.9101	52.9301	40.0606
ENSMUSG00000015484	0.0616318	0	0.0343927	0.0719885
ENSMUSG00000015488	16.8137	16.6417	17.9399	18.4941
ENSMUSG00000015501	1.79098	1.23226	0.594894	1.44665
ENSMUSG00000015519	0	0	0	0
ENSMUSG00000015522	30.3952	24.0308	21.8339	35.843
ENSMUSG00000015536	19.3567	23.8037	25.7178	20.6553
ENSMUSG00000015542	19.8803	25.3262	24.1877	15.8141
ENSMUSG00000015568	9.80471	8.75593	4.8336	7.26502
ENSMUSG00000015575	0.544792	0.393674	0.318719	0.498258
ENSMUSG00000015579	0.112572	0.0775423	0.211657	0.180216
ENSMUSG00000015597	1.31942	0.721066	1.28886	3.03763
ENSMUSG00000015599	2.0106	1.38764	0.893594	1.48298
ENSMUSG00000015619	0.560194	0.5389	0.680749	1.08898
ENSMUSG00000015627	0.0411869	0.102722	0.0616626	0.0863228
ENSMUSG00000015647	35.2541	50.7633	79.4495	38.9127
ENSMUSG00000015652	7.69726	9.93081	16.1624	12.3299
ENSMUSG00000015653	7.42415	6.21679	4.98646	8.39169
ENSMUSG00000015656	2260.7	2239.51	2488.24	1985.05
ENSMUSG00000015659	7.13613	4.64685	2.52257	5.2132
ENSMUSG00000015665	0	0	0	0
ENSMUSG00000015668	50.8018	59.0022	69.7734	55.8493
ENSMUSG00000015671	168.022	214.779	256.595	171.082
ENSMUSG00000015672	40.4059	48.013	61.6791	42.719
ENSMUSG00000015697	43.6049	38.0419	29.4773	39.2055
ENSMUSG00000015702	0.644255	0.43233	0.36035	0.377093
ENSMUSG00000015709	6.86341	6.02742	4.98621	8.34059
ENSMUSG00000015711	16.1016	16.2845	18.3486	18.9338
ENSMUSG00000015714	70.7825	67.3943	58.4373	59.7851
ENSMUSG00000015721	0.0523024	0.0251845	0.00996739	0
ENSMUSG00000015733	102.935	88.7471	84.8974	115.478
ENSMUSG00000015745	11.4218	12.6465	21.4416	19.3325
ENSMUSG00000015747	4.55786	6.43343	8.69672	5.27555
ENSMUSG00000015748	53.4472	49.8173	60.3182	47.5008
ENSMUSG00000015749	237.863	214.88	215.534	261.693
ENSMUSG00000015750	57.1749	57.242	47.0607	39.8789
ENSMUSG00000015755	34.0542	27.6263	25.127	36.144
ENSMUSG00000015757	28.7293	24.3396	21.5846	27.175
ENSMUSG00000015766	11.3428	10.0851	9.29896	12.4753
ENSMUSG00000015776	46.0253	43.8548	36.7418	35.3023
ENSMUSG00000015787	0.0929497	0.0800662	0.54396	0.439555
ENSMUSG00000015790	39.8502	45.2162	54.47	39.8467
ENSMUSG00000015804	90.69	118.84	152.757	92.2479
ENSMUSG00000015806	149.298	185.834	144.725	94.8177
ENSMUSG00000015829	0.0518875	0.00918639	0.0150071	0.055227
ENSMUSG00000015837	106.911	114.493	164.317	143.697
ENSMUSG00000015839	44.6934	40.8483	40.6225	44.2468
ENSMUSG00000015843	5.59781	5.59721	3.43986	2.59928
ENSMUSG00000015846	7.3842	5.97042	4.98897	6.39498
ENSMUSG00000015850	0.654462	0.827496	1.49478	0.711797
ENSMUSG00000015852	0	0.0250009	0	0
ENSMUSG00000015854	0	0	0	0
ENSMUSG00000015869	91.7114	101.35	103.654	82.4026
ENSMUSG00000015879	2.46111	2.6012	1.6078	1.48576
ENSMUSG00000015880	60.4891	57.4664	61.3752	59.4578
ENSMUSG00000015882	5.14928	3.76169	3.10483	4.38986
ENSMUSG00000015889	59.1697	57.8085	87.3269	72.8588
ENSMUSG00000015890	0.0790516	0.0700781	0.297579	0.118942
ENSMUSG00000015932	352.572	367.656	467.67	403.707
ENSMUSG00000015937	16.3018	15.378	30.4302	29.6121
ENSMUSG00000015942	2.59048	3.43124	2.76199	2.39617
ENSMUSG00000015943	43.7708	65.3275	88.8557	45.8124
ENSMUSG00000015944	2.8578	2.18057	3.53266	3.94316
ENSMUSG00000015947	0.0315261	0.0607665	0	0.0301756
ENSMUSG00000015950	0.100222	0.110597	0.122052	0.126161
ENSMUSG00000015957	0.320695	0.337818	0.950332	0.698284
ENSMUSG00000015961	112.237	108.301	101.546	107.674
ENSMUSG00000015962	0	0	0	0
ENSMUSG00000015966	0.0336082	0.0841849	0.125001	0.210333
ENSMUSG00000015970	0	0	0	0.114668
ENSMUSG00000015980	5.18101	7.09109	7.98769	6.23315
ENSMUSG00000015981	0.36833	0.460241	0.42808	0.46962
ENSMUSG00000015994	74.3399	79.6058	78.047	69.0756
ENSMUSG00000016024	0.190171	0.0966199	0.179592	0.339942
ENSMUSG00000016087	0.0969457	0.0919035	0.0304455	0.0308906
ENSMUSG00000016128	3.17905	2.05436	1.5398	2.20341
ENSMUSG00000016150	0.54594	0.353872	0.357406	0.303035
ENSMUSG00000016179	0.663437	0.538003	0.407881	0.447282
ENSMUSG00000016181	26.3345	25.4866	24.4887	21.7721
ENSMUSG00000016194	0.0214542	0	0	0
ENSMUSG00000016200	5.85012	4.35405	2.80027	5.62077
ENSMUSG00000016206	0.521288	0.869923	3.44236	3.16011
ENSMUSG00000016239	2.04442	1.64423	0.876052	1.49648
ENSMUSG00000016252	389.654	678.594	940.802	395.411
ENSMUSG00000016253	41.56	42.3924	61.584	45.4616
ENSMUSG00000016255	0.0411375	0	0	0
ENSMUSG00000016256	46.3051	51.3699	78.6872	54.5167
ENSMUSG00000016257	85.783	89.5426	84.2022	73.7157
ENSMUSG00000016262	18.6361	16.804	13.3114	16.8787
ENSMUSG00000016283	0.0576957	0	0	0.220583
ENSMUSG00000016308	92.7146	104.594	125.193	95.4307
ENSMUSG00000016319	1013.6	1099.82	939.607	762.373
ENSMUSG00000016327	0	0	0	0
ENSMUSG00000016344	61.6957	81.3439	108.813	62.7358
ENSMUSG00000016346	2.30739	2.4013	1.06831	1.10429
ENSMUSG00000016349	1.95241	1.95007	0.866374	0.929128
ENSMUSG00000016356	0.0263216	0	0.256583	0.00588936
ENSMUSG00000016382	42.5361	38.6285	37.4956	45.2559
ENSMUSG00000016386	4.89355	4.55017	7.02962	9.53899
ENSMUSG00000016409	14.7995	14.5084	13.3699	14.7916
ENSMUSG00000016427	142.225	185.349	253.232	164.154
ENSMUSG00000016458	9.02647	7.64669	6.79171	9.86184
ENSMUSG00000016477	25.7825	21.4052	15.6566	21.4699
ENSMUSG00000016481	31.864	36.8811	46.9232	43.0635
ENSMUSG00000016487	38.1377	28.315	18.3803	35.9852
ENSMUSG00000016493	0.13952	0.133388	0.177448	0.156657
ENSMUSG00000016494	4.3616	4.38514	6.73573	7.15232
ENSMUSG00000016495	8.17911	8.95835	19.1015	13.8971
ENSMUSG00000016496	0.193467	0.115859	0.523274	0.753627
ENSMUSG00000016503	72.7783	91.161	105.483	71.4235
ENSMUSG00000016510	12.0228	11.2449	14.1381	17.6491
ENSMUSG00000016520	7.85745	6.77647	6.09145	6.9326
ENSMUSG00000016524	0	0	0	0
ENSMUSG00000016526	20.3576	18.7916	23.6205	25.8274
ENSMUSG00000016528	15.9966	17.1458	27.8399	27.7729
ENSMUSG00000016529	0.37912	0.529733	3.07336	2.78897
ENSMUSG00000016534	19.0868	16.8251	14.3283	17.9786
ENSMUSG00000016552	18.9474	17.4061	14.9109	17.2543
ENSMUSG00000016559	547.317	613.241	886.991	768.153
ENSMUSG00000016624	8.28731	5.57674	6.53626	6.21509
ENSMUSG00000016626	0.893224	0.873299	1.36759	0.869789
ENSMUSG00000016664	27.8295	24.9362	31.5332	37.9807
ENSMUSG00000016756	0	0	0	0
ENSMUSG00000016757	4.20645	4.208	5.06639	3.48182
ENSMUSG00000016763	0.0962462	0.102789	0.043353	0.10811
ENSMUSG00000016831	13.3287	10.1366	1.81027	16.0524
ENSMUSG00000016833	103.303	135.507	184.136	103.63
ENSMUSG00000016918	22.6835	18.4735	20.0649	23.3359
ENSMUSG00000016921	263.139	265.767	233.269	239.213
ENSMUSG00000016933	31.232	29.0286	30.4333	36.1299
ENSMUSG00000016940	14.4779	13.7423	19.1698	15.5562
ENSMUSG00000016946	58.5359	58.9332	58.1267	57.5954
ENSMUSG00000016982	0.0143381	0.0565545	0.0114361	0.0568484
ENSMUSG00000016984	14.7831	12.6323	12.2109	14.4938
ENSMUSG00000016995	0.195248	0.191824	0.132083	0.196116
ENSMUSG00000016998	0	0	0	0
ENSMUSG00000017000	0	0	0	0
ENSMUSG00000017002	0	0	0	0
ENSMUSG00000017003	0	0	0	0
ENSMUSG00000017004	0	0	0	0
ENSMUSG00000017007	0	0	0.0134752	0.0319397
ENSMUSG00000017009	7.74593	7.4377	10.5569	11.0491
ENSMUSG00000017049	0	0	0	0
ENSMUSG00000017057	0.961674	0.772335	0.964118	0.974048
ENSMUSG00000017064	0	0	0	0
ENSMUSG00000017119	37.957	32.467	33.3143	44.3154
ENSMUSG00000017132	2.11258	1.49813	1.98539	3.26039
ENSMUSG00000017144	30.695	29.854	24.4722	28.0879
ENSMUSG00000017146	20.7787	16.1457	13.1018	22.5115
ENSMUSG00000017165	0	0.0895358	0	0
ENSMUSG00000017167	0.202987	0.109839	0.113882	0.131781
ENSMUSG00000017176	23.4506	27.1428	33.2407	25.6391
ENSMUSG00000017188	69.8281	97.3539	118.79	64.0063
ENSMUSG00000017195	0.0808677	0.2486	0.486248	0.477774
ENSMUSG00000017204	0.149181	0.133739	0.112336	0.133239
ENSMUSG00000017210	40.5288	37.2941	34.8546	38.6531
ENSMUSG00000017211	1.12195	0.973964	0.306265	1.13554
ENSMUSG00000017221	150.699	162.003	191.994	149.71
ENSMUSG00000017264	72.1689	70.6395	65.8981	67.6516
ENSMUSG00000017286	67.2839	75.6689	80.5248	68.4809
ENSMUSG00000017288	18.2048	18.0986	18.1531	16.9327
ENSMUSG00000017291	14.5814	10.2987	6.53096	12.442
ENSMUSG00000017299	29.3477	30.6874	39.3948	32.6752
ENSMUSG00000017300	1.38218	2.06819	1.07087	0.779668
ENSMUSG00000017307	16.675	19.8811	20.5473	15.2103
ENSMUSG00000017309	0.269233	0.0964176	0.0438734	0.147692
ENSMUSG00000017310	0	0	0	0
ENSMUSG00000017311	0.198063	0.203387	0.176202	0.0693062
ENSMUSG00000017314	1.46168	1.38472	1.67128	1.97303
ENSMUSG00000017316	0	0	0	0
ENSMUSG00000017344	0.0846	0.0515094	0.0202523	0.0974507
ENSMUSG00000017376	20.0843	18.714	20.6804	16.5763
ENSMUSG00000017386	91.8962	92.0356	120.233	101.536
ENSMUSG00000017390	9.86599	12.2197	21.6505	16.4135
ENSMUSG00000017400	2.10952	2.00893	3.01354	3.53487
ENSMUSG00000017404	3249.42	4146.1	5060.62	3228.08
ENSMUSG00000017405	7.54076	7.19831	10.8873	8.36942
ENSMUSG00000017412	0.0759128	0.126421	0.0713565	0.0818802
ENSMUSG00000017417	0.197725	0.135802	0.30008	0.413074
ENSMUSG00000017418	0.0167237	0.0346055	3.92495	0.899283
ENSMUSG00000017421	176.105	165.982	154.011	178.18
ENSMUSG00000017428	150.263	151.143	149.944	150.213
ENSMUSG00000017446	0.188108	0.0224529	0.0753592	0.259997
ENSMUSG00000017453	20.6003	21.1094	44.3096	41.4004
ENSMUSG00000017466	9.37253	11.4661	7.18355	6.47406
ENSMUSG00000017478	74.7202	65.0677	49.306	59.6918
ENSMUSG00000017485	0.122528	0.58899	1.28951	0.166751
ENSMUSG00000017493	7.0702	9.53818	12.239	11.4978
ENSMUSG00000017499	42.5951	39.5658	36.7679	37.0058
ENSMUSG00000017548	59.4561	47.9615	34.0675	49.6857
ENSMUSG00000017550	12.4459	10.5206	6.76151	11.3999
ENSMUSG00000017561	34.4207	35.2421	35.2854	42.1428
ENSMUSG00000017588	0.0368441	0.0951758	0.230924	0.176925
ENSMUSG00000017607	0.300913	0.206441	0.202011	0.164545
ENSMUSG00000017615	28.1647	25.7915	24.035	28.9685
ENSMUSG00000017631	21.5168	16.8891	16.4079	23.9084
ENSMUSG00000017639	21.3558	17.5075	9.3141	15.1648
ENSMUSG00000017652	3.78749	4.2694	6.27128	6.8796
ENSMUSG00000017664	17.2727	16.5365	17.7949	14.8117
ENSMUSG00000017667	6.22871	5.08806	4.35804	5.62662
ENSMUSG00000017670	13.5295	12.5861	15.0025	16.2462
ENSMUSG00000017677	39.1573	37.5407	40.8483	47.0759
ENSMUSG00000017679	7.06932	5.83629	4.33064	6.51947
ENSMUSG00000017686	33.8186	29.1978	28.4161	30.8199
ENSMUSG00000017688	0	0	0.0155273	0
ENSMUSG00000017692	0.206723	0.327445	0.516266	0.539326
ENSMUSG00000017697	8.49076	9.48487	12.0317	8.7755
ENSMUSG00000017707	22.8392	20.0756	33.7254	33.9637
ENSMUSG00000017713	0.415081	0.180651	0.80035	0.650046
ENSMUSG00000017715	36.3548	38.4347	41.298	35.7445
ENSMUSG00000017716	222.771	270.48	348.844	243.126
ENSMUSG00000017718	3.59499	3.1797	3.4777	4.49167
ENSMUSG00000017720	0.1664	0.0686436	0	0.0321664
ENSMUSG00000017721	30.2874	28.3529	26.8431	23.7043
ENSMUSG00000017723	21.114	28.1149	35.9482	23.0283
ENSMUSG00000017724	84.5032	84.9981	89.2728	91.0787
ENSMUSG00000017733	0.0836448	0	0.104504	0.081144
ENSMUSG00000017734	1.35072	2.06225	2.77747	2.30448
ENSMUSG00000017737	0.349627	0.166289	2.82077	2.90878
ENSMUSG00000017740	0.539052	0.464324	0.39387	1.27543
ENSMUSG00000017747	6.14239	6.1068	6.90696	6.68635
ENSMUSG00000017754	28.3859	27.9366	28.094	25.7272
ENSMUSG00000017756	16.5972	12.4328	15.537	20.7786
ENSMUSG00000017760	21.0137	23.7979	33.7715	26.5141
ENSMUSG00000017764	14.9552	14.2937	17.7479	13.5643
ENSMUSG00000017765	16.9641	14.9074	17.6418	19.93
ENSMUSG00000017767	0.0412791	0.127582	0	0.162121
ENSMUSG00000017774	30.02	24.9975	31.0955	42.7707
ENSMUSG00000017776	68.2787	60.8621	54.9565	66.9841
ENSMUSG00000017778	743.89	913.605	1036.88	683.529
ENSMUSG00000017781	57.9499	65.699	75.3654	59.9836
ENSMUSG00000017801	36.5293	37.9629	35.1498	44.6551
ENSMUSG00000017802	23.057	23.1442	24.8982	24.2824
ENSMUSG00000017817	1.00785	0.925014	1.06664	0.90753
ENSMUSG00000017830	1.00847	1.16025	1.53423	0.694677
ENSMUSG00000017832	0.527489	1.51941	1.02786	0.933308
ENSMUSG00000017837	25.2704	25.2514	27.2524	25.9603
ENSMUSG00000017843	94.8523	92.8369	87.3832	87.5784
ENSMUSG00000017858	20.0031	19.1409	22.8699	20.881
ENSMUSG00000017861	70.417	65.3514	83.9897	83.6551
ENSMUSG00000017868	0.23276	0.182134	0.746042	0.575818
ENSMUSG00000017897	0.375691	0.255043	0.224141	0.673033
ENSMUSG00000017922	0	0	0	0
ENSMUSG00000017929	10.2303	8.74576	8.79346	11.6462
ENSMUSG00000017943	9.89506	12.2153	16.0824	11.1841
ENSMUSG00000017950	0	0.099006	0.00762398	0.00580018
ENSMUSG00000017969	18.843	24.1077	36.1518	23.7273
ENSMUSG00000017978	0.631172	0.526931	0.159568	0.288999
ENSMUSG00000017999	120.415	118.041	105.605	104.302
ENSMUSG00000018001	9.00086	7.8052	7.59265	9.82472
ENSMUSG00000018008	0.0290962	0.120394	0.450386	0.334081
ENSMUSG00000018012	38.1825	44.5229	46.0198	31.2658
ENSMUSG00000018040	108.319	113.291	119.557	116.942
ENSMUSG00000018042	55.4812	59.0187	84.4103	66.1723
ENSMUSG00000018068	36.825	31.2826	18.2922	37.7407
ENSMUSG00000018076	8.81964	5.88293	5.88662	12.7508
ENSMUSG00000018126	1.7929	1.89814	2.70126	1.35893
ENSMUSG00000018143	5.66007	5.93243	6.34544	6.74624
ENSMUSG00000018160	35.6752	31.0995	25.4692	33.5471
ENSMUSG00000018166	8.77015	6.85053	4.41822	6.81171
ENSMUSG00000018167	8.88849	10.7355	11.1413	10.315
ENSMUSG00000018168	0.0804176	0.0755286	0.137623	0.0355152
ENSMUSG00000018169	6.40345	7.48717	9.62935	7.05256
ENSMUSG00000018171	43.2593	50.3825	60.3644	62.7092
ENSMUSG00000018189	82.3983	99.2925	114.331	90.6279
ENSMUSG00000018196	49.0662	60.4985	79.5407	51.3422
ENSMUSG00000018199	10.6619	8.34022	5.29523	6.78589
ENSMUSG00000018209	42.0845	35.0378	30.3295	43.5312
ENSMUSG00000018211	0	0	0	0
ENSMUSG00000018217	2.86842	2.55536	2.64032	2.21945
ENSMUSG00000018238	0.0469904	0.032381	0.216064	0.150254
ENSMUSG00000018239	48.5415	52.0884	36.0489	32.5986
ENSMUSG00000018263	0.0851724	0.113628	0.0531399	0.0934616
ENSMUSG00000018286	537.937	680.874	833.478	557.291
ENSMUSG00000018287	102.279	109.373	116.71	97.5232
ENSMUSG00000018293	1435.98	1580.32	2155.93	1441.52
ENSMUSG00000018322	57.5158	59.6716	46.5277	40.7263
ENSMUSG00000018326	119.187	119.141	124.161	120.523
ENSMUSG00000018334	2.25777	2.25696	2.062	3.0867
ENSMUSG00000018339	20.1752	21.8885	52.7124	41.0262
ENSMUSG00000018340	25.5667	27.1965	49.1423	44.9743
ENSMUSG00000018341	0.03672	0.0760943	0.0354726	0.171379
ENSMUSG00000018347	4.86347	4.37605	4.79722	4.59653
ENSMUSG00000018362	32.9719	28.8327	22.8909	17.7402
ENSMUSG00000018363	22.1392	16.9268	11.2295	21.6169
ENSMUSG00000018372	8.4246	7.40676	8.47988	8.70896
ENSMUSG00000018377	5.99956	5.05053	5.82037	7.67865
ENSMUSG00000018378	1.42927	1.24954	2.93603	2.14298
ENSMUSG00000018379	245.534	201.589	190.473	211.918
ENSMUSG00000018381	0.569841	0.629026	1.26321	0.977666
ENSMUSG00000018387	0.22117	0.0899972	0.809026	0.337133
ENSMUSG00000018395	7.11912	6.12877	8.58259	8.37585
ENSMUSG00000018398	10.9506	8.82766	7.32283	9.86549
ENSMUSG00000018401	22.8524	19.3873	16.1469	24.6269
ENSMUSG00000018405	8.54478	8.22198	6.91799	7.26185
ENSMUSG00000018411	0.161021	0.103945	1.35085	0.588283
ENSMUSG00000018412	27.4686	22.3786	21.5292	30.048
ENSMUSG00000018415	23.102	21.0187	18.055	18.8825
ENSMUSG00000018417	27.836	19.4902	17.9817	29.7303
ENSMUSG00000018425	21.4131	20.8208	23.4286	24.4794
ENSMUSG00000018427	0.304358	0.270013	0.259365	0.373746
ENSMUSG00000018428	40.7247	35.5966	24.0784	31.2586
ENSMUSG00000018433	66.2101	64.8438	61.1828	54.2659
ENSMUSG00000018442	28.7054	27.7803	32.2691	28.8507
ENSMUSG00000018446	485.043	550.116	575.957	399.789
ENSMUSG00000018449	20.173	25.7142	41.8669	26.9854
ENSMUSG00000018459	0.00858497	0.0266459	0.0215529	0.0870748
ENSMUSG00000018470	3.02517	3.59855	1.90927	2.11827
ENSMUSG00000018474	8.61464	8.05274	4.26699	5.48738
ENSMUSG00000018476	19.596	14.8625	11.795	17.6487
ENSMUSG00000018479	0.196727	0	0	0.0478588
ENSMUSG00000018481	28.1098	23.0245	18.9244	27.8646
ENSMUSG00000018486	0.368313	0.260177	0.183536	0.234557
ENSMUSG00000018500	1.85161	2.54158	1.33235	1.3537
ENSMUSG00000018501	85.2188	59.5192	45.1308	85.409
ENSMUSG00000018507	2.37571	2.65934	2.62931	3.57723
ENSMUSG00000018509	47.7902	53.6216	41.4758	28.7481
ENSMUSG00000018537	56.1585	54.4181	58.8623	56.6799
ENSMUSG00000018541	13.7481	13.3022	12.4033	14.5339
ENSMUSG00000018543	0.615973	0.403117	1.18722	0.437175
ENSMUSG00000018547	41.1028	35.0138	24.4384	31.9167
ENSMUSG00000018548	39.8939	38.2506	30.5611	42.2805
ENSMUSG00000018554	19.8166	24.2727	20.3561	16.8007
ENSMUSG00000018559	59.165	66.8216	87.4868	58.4709
ENSMUSG00000018565	78.1563	94.7295	105.045	73.67
ENSMUSG00000018566	1.73624	2.33808	2.08575	3.02826
ENSMUSG00000018567	52.0606	61.0844	104.109	64.3551
ENSMUSG00000018569	95.894	111.79	100.212	65.8108
ENSMUSG00000018570	11.8201	11.1515	15.1427	11.7294
ENSMUSG00000018572	97.8144	105.488	129.105	103.281
ENSMUSG00000018574	11.4251	11.8731	20.04	17.4463
ENSMUSG00000018581	0.328841	0.0958985	0.373317	0.211203
ENSMUSG00000018583	165.912	161.53	144.308	152.074
ENSMUSG00000018585	362.951	500.222	532.771	294.049
ENSMUSG00000018589	0.0341217	0.0441278	0	0.0407897
ENSMUSG00000018593	120.914	127.839	163.722	148.185
ENSMUSG00000018595	0.0918304	0.0791039	0.0959684	0.132787
ENSMUSG00000018599	9.16097	9.18782	10.4164	8.69991
ENSMUSG00000018604	0.0441404	0.0826066	1.62806	1.64945
ENSMUSG00000018620	0	0	0	0
ENSMUSG00000018623	0	0	0	0
ENSMUSG00000018634	0.0222015	0.0344431	0.0975061	0.0531394
ENSMUSG00000018648	7.5216	7.65997	15.2242	13.0246
ENSMUSG00000018651	55.6739	53.5012	45.5213	48.0961
ENSMUSG00000018654	1.08894	0.37775	0.474701	0.777787
ENSMUSG00000018656	0	0.104347	0	0
ENSMUSG00000018659	24.8042	27.3726	27.8032	23.5534
ENSMUSG00000018661	9.07063	8.4691	12.3545	11.2414
ENSMUSG00000018666	236.568	237.759	207.378	221.691
ENSMUSG00000018669	57.6212	61.7937	75.3407	63.1435
ENSMUSG00000018672	1.75033	1.88743	4.2097	2.31907
ENSMUSG00000018677	162.217	185.807	181.601	145.16
ENSMUSG00000018678	20.2426	17.8339	15.5512	17.0035
ENSMUSG00000018697	58.765	58.9486	61.4411	48.371
ENSMUSG00000018698	0.118049	0.0286232	0.164964	0.264348
ENSMUSG00000018707	46.1775	35.5971	50.5915	50.839
ENSMUSG00000018727	0.87662	0.964124	3.14136	2.69443
ENSMUSG00000018733	11.7457	12.364	12.407	11.9684
ENSMUSG00000018736	17.4338	14.1748	16.2796	20.3317
ENSMUSG00000018740	1.91869	2.36543	1.60066	1.12011
ENSMUSG00000018750	0.352235	0.594826	0.267906	0.361219
ENSMUSG00000018752	0.477325	0.631158	1.69053	1.15978
ENSMUSG00000018761	66.2748	76.0167	97.9087	81.9203
ENSMUSG00000018765	82.0024	76.589	81.3139	80.6842
ENSMUSG00000018770	781.704	948.708	935.794	662.706
ENSMUSG00000018774	3.28345	3.45823	6.61758	4.38031
ENSMUSG00000018796	9.07046	7.98192	6.18074	8.73814
ENSMUSG00000018800	0.595459	0.321339	0.468739	0.880482
ENSMUSG00000018809	7.6094	5.48984	5.74637	5.75186
ENSMUSG00000018819	3.21198	2.79685	0.767784	0.308768
ENSMUSG00000018820	7.55343	9.35026	9.67992	10.0314
ENSMUSG00000018821	20.0664	29.0574	71.2455	45.0477
ENSMUSG00000018822	0.896367	1.0026	0.774045	0.718598
ENSMUSG00000018841	27.4774	29.4828	31.4015	28.5917
ENSMUSG00000018844	0.0382081	0.0263391	0	0.024404
ENSMUSG00000018845	1.31026	1.55574	1.52299	1.15783
ENSMUSG00000018846	18.5298	13.4681	7.80315	13.5663
ENSMUSG00000018848	179.508	175.792	174.999	164.777
ENSMUSG00000018849	27.2981	23.4563	17.8657	18.9422
ENSMUSG00000018858	105.503	120.079	138.731	83.8075
ENSMUSG00000018861	10.5766	11.1823	11.2926	9.04098
ENSMUSG00000018862	0	0	0	0
ENSMUSG00000018865	21.0787	21.9542	21.7354	20.7231
ENSMUSG00000018868	0	0	0	0
ENSMUSG00000018882	68.3067	74.795	85.0741	70.2301
ENSMUSG00000018899	12.9305	13.3306	53.9369	49.8571
ENSMUSG00000018900	4.37957	3.58584	3.386	3.8762
ENSMUSG00000018906	8.61248	9.28658	12.1356	12.0321
ENSMUSG00000018907	0.101593	0.341238	0.454369	0.151313
ENSMUSG00000018909	26.1723	20.3195	13.8845	21.8579
ENSMUSG00000018914	0	0	0	0.0540373
ENSMUSG00000018916	0	0	0	0
ENSMUSG00000018919	5.83794	6.16391	11.1557	9.43706
ENSMUSG00000018920	1.68221	2.0565	8.7074	6.50499
ENSMUSG00000018921	79.0303	74.0762	72.4983	69.8768
ENSMUSG00000018923	44.9385	55.6975	69.0588	45.1765
ENSMUSG00000018924	5.88118	5.21353	3.73252	3.96797
ENSMUSG00000018925	0	0	0	0
ENSMUSG00000018927	0	0	0.0250873	0.0192384
ENSMUSG00000018930	0	0	0	0
ENSMUSG00000018931	11.895	11.1224	14.7133	16.121
ENSMUSG00000018932	27.8126	28.555	27.9656	28.4981
ENSMUSG00000018965	194.993	193.351	254.439	267.1
ENSMUSG00000018973	0.0796072	0.205778	0.382805	0.267003
ENSMUSG00000018974	57.0652	52.9349	48.2517	50.3576
ENSMUSG00000018983	1.87141	2.53129	3.04487	3.22689
ENSMUSG00000018986	0.152988	0.159014	0.0264136	0.17192
ENSMUSG00000018995	9.18441	10.4528	6.7971	9.84252
ENSMUSG00000018999	14.5048	14.4453	10.7869	15.317
ENSMUSG00000019027	0.184105	0.194781	0.319319	0.34353
ENSMUSG00000019039	32.7984	53.7973	96.7902	31.4916
ENSMUSG00000019054	113.562	152.768	221.231	138.23
ENSMUSG00000019055	5.78793	5.52369	9.81977	9.98002
ENSMUSG00000019066	2.70386	2.63873	2.44255	2.86758
ENSMUSG00000019082	25.8712	21.8958	17.379	20.1938
ENSMUSG00000019087	46.4594	41.8059	46.0665	44.5302
ENSMUSG00000019088	2.47453	2.42185	3.50618	2.75805
ENSMUSG00000019102	0.245859	0.203285	0.596005	0.519017
ENSMUSG00000019122	0.10255	0.0641284	0.0254268	0.0858668
ENSMUSG00000019124	4.64145	4.72156	4.80422	7.17754
ENSMUSG00000019132	0	1.02112	7.18556	11.1196
ENSMUSG00000019139	261.403	286.916	257.808	204.336
ENSMUSG00000019143	19.0402	23.316	18.4254	19.6623
ENSMUSG00000019146	0.0105058	0.00991159	0.0139478	0.0389303
ENSMUSG00000019158	57.474	86.3803	102.117	46.1727
ENSMUSG00000019173	67.5283	70.6058	83.8993	75.9294
ENSMUSG00000019178	0.0180045	0.176015	0.305982	0.252415
ENSMUSG00000019179	439.202	499.139	561.45	398.03
ENSMUSG00000019188	19.7463	22.0955	26.2949	22.9495
ENSMUSG00000019189	41.4951	38.4359	34.4495	39.6486
ENSMUSG00000019194	2.79228	3.24216	5.08199	4.06372
ENSMUSG00000019210	77.6895	91.7196	115.911	92.1271
ENSMUSG00000019214	26.7266	28.529	25.9207	22.6605
ENSMUSG00000019230	0.0573599	0.0295455	0.0896145	0.0768304
ENSMUSG00000019232	0.0422274	0.177217	0.0285426	0.0186173
ENSMUSG00000019235	4.55656	5.3416	22.4665	16.7566
ENSMUSG00000019254	28.4656	31.142	40.8901	27.5895
ENSMUSG00000019256	4.36212	3.51279	2.56448	3.69891
ENSMUSG00000019261	40.0607	39.177	32.8144	32.0391
ENSMUSG00000019278	0.0833746	0.172284	0.0523364	0
ENSMUSG00000019295	7.58414	7.78433	7.79393	7.48987
ENSMUSG00000019297	38.1607	36.765	37.7257	33.2501
ENSMUSG00000019301	1.26138	1.84188	2.69761	1.88247
ENSMUSG00000019302	23.0561	21.4418	18.0324	18.868
ENSMUSG00000019303	51.8178	58.4397	68.3023	54.2976
ENSMUSG00000019312	44.0041	46.4421	48.6009	41.1645
ENSMUSG00000019320	0.656521	0.831194	0.924406	0.655598
ENSMUSG00000019326	0.216781	0.199159	0.231096	0.207576
ENSMUSG00000019338	41.5217	33.483	25.7499	40.6805
ENSMUSG00000019359	0.304831	0.349094	0.707255	0.472385
ENSMUSG00000019362	217.691	274.606	330.094	195.782
ENSMUSG00000019368	3.27175	2.68454	2.23398	2.92862
ENSMUSG00000019370	194.941	197.702	201.691	196.052
ENSMUSG00000019373	129.389	149.571	156.665	131.129
ENSMUSG00000019428	164.81	201.06	195.775	147.376
ENSMUSG00000019429	0.0238945	0	0.0438097	0.0460041
ENSMUSG00000019432	369.591	409.266	414.376	345.385
ENSMUSG00000019433	59.3771	71.5686	74.4141	65.2218
ENSMUSG00000019437	42.1001	51.8192	56.5525	40.8414
ENSMUSG00000019461	12.7229	11.4158	19.1579	17.7601
ENSMUSG00000019464	0.142903	0.137491	0.129078	0.118075
ENSMUSG00000019467	39.6308	37.6037	47.7546	45.4659
ENSMUSG00000019470	43.9276	42.5101	43.9017	41.2776
ENSMUSG00000019471	283.343	285.868	305.082	268.63
ENSMUSG00000019478	20.3684	22.8768	28.1746	21.5036
ENSMUSG00000019489	0	0	0	0
ENSMUSG00000019494	175.225	192.518	241.506	160.335
ENSMUSG00000019505	1122.64	1288.04	1520.79	1245.74
ENSMUSG00000019518	12.3388	13.2833	14.3811	14.3005
ENSMUSG00000019528	10.7595	10.2139	9.6024	8.38798
ENSMUSG00000019539	34.4453	38.6974	35.3262	28.938
ENSMUSG00000019558	11.9312	10.7557	15.8253	15.8842
ENSMUSG00000019564	4.26597	3.48653	3.56521	4.68016
ENSMUSG00000019577	0.398471	0.428674	0.523985	0.801479
ENSMUSG00000019578	25.3908	27.9578	35.1231	29.1547
ENSMUSG00000019579	32.9896	41.7826	44.5489	31.0401
ENSMUSG00000019590	10.8223	10.6174	13.0423	13.4437
ENSMUSG00000019647	54.6641	41.631	8.28803	13.5455
ENSMUSG00000019659	95.6301	117.067	135.753	86.643
ENSMUSG00000019689	46.0087	69.5201	93.3136	46.1994
ENSMUSG00000019699	14.4286	10.0774	8.37712	15.9563
ENSMUSG00000019710	117.578	146.526	167.232	125.631
ENSMUSG00000019715	25.3212	23.1078	25.9168	29.0278
ENSMUSG00000019718	2.42709	2.95343	4.60052	2.27958
ENSMUSG00000019726	1.0398	0.621041	0.380467	1.09431
ENSMUSG00000019731	22.501	21.1016	16.3628	19.9104
ENSMUSG00000019732	1.05785	0.904672	1.26566	1.09459
ENSMUSG00000019734	5.96896	6.85281	11.1094	8.81359
ENSMUSG00000019737	21.4081	22.6845	24.1704	19.6179
ENSMUSG00000019738	95.1386	127.159	143.645	80.9701
ENSMUSG00000019756	3.70202	5.20171	6.01038	4.7879
ENSMUSG00000019761	3.50627	5.04987	6.03953	4.33819
ENSMUSG00000019762	0	0	0	0.034651
ENSMUSG00000019763	17.1224	19.3281	22.0772	19.1086
ENSMUSG00000019767	0.144131	0.130561	0.316636	0.295078
ENSMUSG00000019768	0.00412045	0.0787623	0.0742991	0.086994
ENSMUSG00000019772	0	0	0	0
ENSMUSG00000019773	88.2283	88.542	84.2858	84.4656
ENSMUSG00000019774	6.10199	6.82174	8.85795	6.33692
ENSMUSG00000019775	1.3263	1.51605	2.03535	1.84216
ENSMUSG00000019777	152.214	152.246	148.548	137.736
ENSMUSG00000019779	0.196571	0.151134	0.631143	1.23315
ENSMUSG00000019782	133.964	160.501	182.956	129.909
ENSMUSG00000019785	3.19867	3.60297	3.76238	3.57987
ENSMUSG00000019787	0.136232	0.0896236	0.142795	0.0287664
[truncated: 30,335 more rows]

## Sheet: EpiSC - RNA-seq
Ensembl ID	EpiSC WT rep1 [TPM]	EpiSC WT rep2 [TPM]	EpiSC dCD rep1 [TPM]	EpiSC dCD rep2 [TPM]
ENSMUSG00000000001	127.589	131.399	131.988	137.555
ENSMUSG00000000003	0	0	0	0
ENSMUSG00000000028	36.5131	36.767	35.9261	36.5903
ENSMUSG00000000037	8.99531	8.64153	7.1918	4.57644
ENSMUSG00000000049	0	0	0.0280694	0
ENSMUSG00000000056	14.4283	16.4109	16.1125	16.5802
ENSMUSG00000000058	0.849139	1.26069	1.83038	1.74833
ENSMUSG00000000078	55.5658	60.484	72.0591	70.3999
ENSMUSG00000000085	9.32265	7.93595	9.758	10.561
ENSMUSG00000000088	444.101	433.728	468.069	447.636
ENSMUSG00000000093	0.191425	0.1211	0.389167	0.466151
ENSMUSG00000000094	0.019412	0.0473907	0.0923803	0.170046
ENSMUSG00000000103	0	0	0	0
ENSMUSG00000000120	1.48344	0.94346	0.797826	1.54923
ENSMUSG00000000125	10.684	7.45907	30.3111	30.1368
ENSMUSG00000000126	1.99677	2.51908	2.31807	2.68669
ENSMUSG00000000131	59.0037	59.1354	61.414	63.063
ENSMUSG00000000134	57.7209	61.2405	44.8571	54.0011
ENSMUSG00000000142	13.8307	9.7458	21.2889	23.78
ENSMUSG00000000148	10.0977	10.0615	9.59301	9.20368
ENSMUSG00000000149	35.207	33.0969	42.5759	47.3379
ENSMUSG00000000154	0.205128	0.159324	0.165553	0.0364074
ENSMUSG00000000157	0	0	0	0
ENSMUSG00000000159	0.0399293	0.0307974	0	0
ENSMUSG00000000167	9.22802	10.4245	5.05342	4.94901
ENSMUSG00000000168	82.5068	82.5662	83.5586	71.4421
ENSMUSG00000000171	193.209	192.651	199.331	199.648
ENSMUSG00000000182	0.0335933	0	0	0.0459455
ENSMUSG00000000183	0.0245718	0.00990921	0.0191335	0.0170712
ENSMUSG00000000184	16.8547	20.3214	42.1261	39.9051
ENSMUSG00000000194	23.7221	20.7765	24.136	28.4684
ENSMUSG00000000202	6.76593	6.18458	2.94286	4.85625
ENSMUSG00000000204	0	0	0	0.0155523
ENSMUSG00000000214	0.481553	0.178699	0	0.0307191
ENSMUSG00000000215	0	0	0	0.033679
ENSMUSG00000000216	0.0195499	0.0156177	0	0.0178471
ENSMUSG00000000223	0.293513	0.196666	0.338168	0.27451
ENSMUSG00000000244	0.21845	0.0867379	0.0149322	0.0306056
ENSMUSG00000000247	0.0826311	0.423466	0.206332	0.361259
ENSMUSG00000000248	0.0125733	0.236751	0	0.0450762
ENSMUSG00000000253	5.03593	4.3092	6.251	6.72069
ENSMUSG00000000263	0.0509182	0	0.141809	0.226803
ENSMUSG00000000266	0.605268	0.4279	1.4012	2.02671
ENSMUSG00000000275	27.4989	22.7635	24.7266	23.4284
ENSMUSG00000000276	2.34933	2.49145	1.83277	2.21503
ENSMUSG00000000278	59.5543	62.6774	50.0682	47.2827
ENSMUSG00000000282	14.5007	14.6424	15.6202	16.518
ENSMUSG00000000290	0.24621	0.236022	0.327418	0.278706
ENSMUSG00000000295	71.8227	73.884	61.7402	56.4309
ENSMUSG00000000296	41.7179	44.7583	22.0348	20.3303
ENSMUSG00000000301	12.6796	11.0148	10.7128	13.548
ENSMUSG00000000303	199.17	204.101	140.391	134.724
ENSMUSG00000000305	5.33047	5.37283	3.03713	3.03591
ENSMUSG00000000308	4.88296	4.66274	7.66258	9.99962
ENSMUSG00000000317	2.01059	2.45772	1.74701	2.92694
ENSMUSG00000000318	0	0.0171629	0	0
ENSMUSG00000000320	0.918751	1.2447	2.25743	2.3468
ENSMUSG00000000325	18.7386	19.52	19.7165	18.014
ENSMUSG00000000326	7.21685	6.4647	8.86197	8.236
ENSMUSG00000000339	66.5781	69.1681	55.6227	56.7379
ENSMUSG00000000340	22.3889	20.5351	19.9186	18.4385
ENSMUSG00000000355	76.1367	84.5847	81.1396	77.7683
ENSMUSG00000000359	0.172927	0.147589	0.345101	0.168649
ENSMUSG00000000374	12.47	11.1262	11.7957	14.2058
ENSMUSG00000000378	42.7132	43.5352	43.1533	42.4006
ENSMUSG00000000381	0	0	0	0
ENSMUSG00000000384	89.181	84.8238	86.4353	87.0035
ENSMUSG00000000386	0.857731	0.787586	0.757134	1.04493
ENSMUSG00000000392	0.0837491	0.0408425	0.0366644	0.0249638
ENSMUSG00000000394	0	0	0.0311907	0
ENSMUSG00000000399	111.549	114.996	114.766	120.839
ENSMUSG00000000402	0.439078	0.43804	0.83398	0.894574
ENSMUSG00000000409	31.5717	35.1074	28.5858	24.2992
ENSMUSG00000000411	0.0249174	0.0198555	0.051584	0
ENSMUSG00000000416	0.361309	0.295828	0.468207	0.311056
ENSMUSG00000000420	66.6764	61.0834	68.3864	73.6428
ENSMUSG00000000435	0	0.023034	0.344112	0.526431
ENSMUSG00000000439	14.7196	12.5959	13.0208	11.7482
ENSMUSG00000000440	0.0345853	0	0.0896158	0.245883
ENSMUSG00000000441	84.4697	82.1744	84.6855	86.9181
ENSMUSG00000000486	3.96129	3.48999	3.98512	4.09545
ENSMUSG00000000530	0.28922	0.549312	0.180139	0.24629
ENSMUSG00000000538	3.82281	3.9669	4.42706	5.53819
ENSMUSG00000000544	0.435259	0.644465	0.333927	0.526282
ENSMUSG00000000555	25.8027	24.0337	40.3393	45.9724
ENSMUSG00000000560	0.029851	0.0495308	0.046665	0.17915
ENSMUSG00000000561	147.815	134.614	129.656	131.985
ENSMUSG00000000562	0.0688797	0.161715	0.261336	0.239568
ENSMUSG00000000563	317.421	311.05	295.388	285.411
ENSMUSG00000000567	3.24598	3.27761	7.69332	9.75749
ENSMUSG00000000568	869.809	886.827	796.322	789.011
ENSMUSG00000000579	12.3951	12.3651	11.7479	11.6953
ENSMUSG00000000581	92.881	87.5116	96.7051	94.232
ENSMUSG00000000594	3.64955	3.5904	2.55275	2.60811
ENSMUSG00000000600	22.5801	22.9783	25.2433	25.2777
ENSMUSG00000000605	9.36277	8.02984	10.1889	13.1019
ENSMUSG00000000606	0	0	0	0
ENSMUSG00000000617	0.673858	0.424524	2.42514	4.50479
ENSMUSG00000000627	0.387139	0.535546	0.285976	0.463095
ENSMUSG00000000628	49.1793	53.3813	45.5633	50.5603
ENSMUSG00000000631	12.045	13.8308	10.8464	12.4952
ENSMUSG00000000632	1.07898	1.28543	2.5008	2.42727
ENSMUSG00000000682	0.0810844	0.128192	0	0
ENSMUSG00000000686	0.267757	0.307214	0.148484	0.292959
ENSMUSG00000000690	0	0.0122866	0	0.0218793
ENSMUSG00000000693	4.17091	2.83153	1.49023	2.03631
ENSMUSG00000000701	0	0	0	0
ENSMUSG00000000706	0.0933014	0.120386	0.189367	0.34754
ENSMUSG00000000708	8.70595	10.8716	3.41884	3.90347
ENSMUSG00000000711	35.8161	38.5342	42.6836	41.5002
ENSMUSG00000000724	0.045673	0.0183038	0.0475172	0.0835365
ENSMUSG00000000730	3.1019	2.72393	0.237354	0.084665
ENSMUSG00000000731	0.0890764	0.316469	0.0620256	0.0825422
ENSMUSG00000000732	6.59023	7.61458	2.64887	2.90608
ENSMUSG00000000738	40.7405	38.1661	30.1824	34.6454
ENSMUSG00000000739	0.54655	0.48212	0.208164	0.320798
ENSMUSG00000000740	2569.96	2544.81	2647.67	2278.4
ENSMUSG00000000743	66.1752	61.6869	72.1601	80.1502
ENSMUSG00000000751	158.521	161.182	125.327	123.547
ENSMUSG00000000753	14.2236	13.5576	11.0909	8.13424
ENSMUSG00000000759	13.2112	12.8729	13.2718	13.3084
ENSMUSG00000000766	0.0274252	0.0100185	0.0408931	0.022897
ENSMUSG00000000782	35.9269	36.6887	31.1371	28.6919
ENSMUSG00000000787	362.369	350.369	341.456	338.879
ENSMUSG00000000791	0.779917	0.84076	0.720473	0.835709
ENSMUSG00000000792	34.8853	36.4619	11.2582	13.1435
ENSMUSG00000000794	0.391883	0.310938	1.107	1.17978
ENSMUSG00000000804	12.623	13.3179	14.4474	14.7761
ENSMUSG00000000805	93.3588	78.6802	178.855	133.341
ENSMUSG00000000811	5.44258	5.72625	5.66778	5.144
ENSMUSG00000000817	0.0156238	0.0249382	0.0161981	0
ENSMUSG00000000823	29.3407	24.5096	36.3419	39.2924
ENSMUSG00000000826	55.539	51.4924	61.9301	60.9019
ENSMUSG00000000827	127.671	131.594	142.144	126.356
ENSMUSG00000000838	31.7322	33.8899	31.49	31.8527
ENSMUSG00000000861	6.08646	5.98523	8.77098	8.3517
ENSMUSG00000000869	2.55543	2.84662	2.3072	1.62883
ENSMUSG00000000876	6.09532	8.403	6.90537	6.04746
ENSMUSG00000000881	25.3509	21.1957	19.5471	20.1939
ENSMUSG00000000884	11.607	11.3025	10.6672	7.80657
ENSMUSG00000000889	0.0115806	0.00924853	0.0120147	0.0422747
ENSMUSG00000000901	9.05146	10.8216	12.3746	12.9493
ENSMUSG00000000902	115.936	116.972	129.508	128.71
ENSMUSG00000000903	2.18331	1.81583	3.38211	1.77957
ENSMUSG00000000915	17.4922	18.857	8.34766	9.1738
ENSMUSG00000000916	19.6626	19.7209	18.7363	17.1999
ENSMUSG00000000934	6.88231	7.27233	5.84667	5.97114
ENSMUSG00000000938	0.0873344	0.0143082	1.05683	5.33935
ENSMUSG00000000942	0	0	0.160814	0.282921
ENSMUSG00000000948	19.2158	21.7015	11.9534	10.4781
ENSMUSG00000000957	38.6854	32.5505	113.304	126.601
ENSMUSG00000000958	227.13	191.841	203.376	253.486
ENSMUSG00000000959	40.4852	39.5162	41.5205	36.7921
ENSMUSG00000000976	12.3198	11.6282	13.5606	13.9847
ENSMUSG00000000982	0	0	0	0.0422746
ENSMUSG00000000983	0.158939	0	0	0
ENSMUSG00000001014	1.10698	1.15152	0.851648	1.33092
ENSMUSG00000001016	187.431	177.037	204.574	196.381
ENSMUSG00000001017	140.961	141.036	134.765	134.789
ENSMUSG00000001018	32.225	35.2822	27.5465	26.6281
ENSMUSG00000001020	1.1391	1.40099	0.206435	0
ENSMUSG00000001021	0.820654	0.585266	0.522537	0.44506
ENSMUSG00000001023	0	0	0	0
ENSMUSG00000001025	212.083	193.307	114.28	105.037
ENSMUSG00000001027	0.149013	0.0479693	0.0178054	0.0234937
ENSMUSG00000001029	0	0	0	0.0748385
ENSMUSG00000001034	29.7961	29.4065	23.8995	23.8475
ENSMUSG00000001036	27.5099	25.6925	27.9432	27.3033
ENSMUSG00000001039	57.047	53.7508	43.6841	42.4631
ENSMUSG00000001052	38.4212	34.7432	39.9819	42.2554
ENSMUSG00000001053	13.9119	15.0406	9.37805	8.76951
ENSMUSG00000001054	20.0821	20.8072	22.5468	21.02
ENSMUSG00000001056	271.995	260.428	264.416	243.448
ENSMUSG00000001062	6.20477	4.40024	5.79675	6.04691
ENSMUSG00000001065	5.57377	5.22799	7.08478	6.91815
ENSMUSG00000001082	50.168	49.24	53.2567	52.9909
ENSMUSG00000001089	29.4351	27.9217	29.0587	30.0825
ENSMUSG00000001095	0	0.00982628	0.0382955	0
ENSMUSG00000001098	63.7058	56.0353	92.6109	115.945
ENSMUSG00000001100	60.9143	62.6723	66.5122	62.5816
ENSMUSG00000001103	0	0	0.0253352	0.0222862
ENSMUSG00000001105	38.2499	35.0707	40.3318	39.9617
ENSMUSG00000001119	1.50773	1.95606	1.15044	0.832645
ENSMUSG00000001120	18.1581	17.6025	16.8613	17.4058
ENSMUSG00000001123	4.16251	3.59328	3.42814	4.25803
ENSMUSG00000001127	41.0657	38.9729	44.0548	43.9146
ENSMUSG00000001128	3.07975	2.70669	3.66338	4.13109
ENSMUSG00000001131	17.0542	19.4362	25.4266	25.0836
ENSMUSG00000001134	85.4808	79.5103	72.4872	70.5008
ENSMUSG00000001138	17.0016	15.4539	18.6492	17.5979
ENSMUSG00000001143	19.5471	18.0287	22.8642	21.835
ENSMUSG00000001150	30.3914	28.6211	29.9601	32.2616
ENSMUSG00000001151	17.7987	21.3874	17.1377	17.4681
ENSMUSG00000001155	0.0301493	0.0451354	0	0
ENSMUSG00000001156	1.50622	1.63939	2.67309	3.81701
ENSMUSG00000001157	13.8124	15.1486	12.9544	13.0181
ENSMUSG00000001158	138.031	147.405	135.647	112.837
ENSMUSG00000001166	1.42679	1.23251	0.877087	1.19884
ENSMUSG00000001168	0.0360344	0.0289721	0	0
ENSMUSG00000001173	11.7805	13.9062	8.97263	9.60894
ENSMUSG00000001175	441.583	381.067	614.986	595.391
ENSMUSG00000001211	109.819	90.0883	46.8987	54.283
ENSMUSG00000001225	0.0923409	0.0193836	0.0365303	0.119449
ENSMUSG00000001227	0.760454	0.63864	0.679639	1.11352
ENSMUSG00000001228	188.333	188.545	176.602	168.066
ENSMUSG00000001240	6.46245	9.00297	1.13287	1.5602
ENSMUSG00000001247	100.847	93.6232	108.221	108.772
ENSMUSG00000001248	14.1133	14.0977	16.5562	18.1555
ENSMUSG00000001249	5.43984	5.65969	1.94164	1.34086
ENSMUSG00000001260	0.0321573	0.0171235	0.0325992	0.173148
ENSMUSG00000001270	93.6564	85.9396	87.0344	101.459
ENSMUSG00000001280	38.7111	39.2616	35.4691	35.2707
ENSMUSG00000001285	84.0092	82.8545	77.9682	81.2152
ENSMUSG00000001288	41.7013	47.5756	25.9219	27.9633
ENSMUSG00000001289	244.064	242.458	296.279	259.01
ENSMUSG00000001300	30.2055	30.8012	30.6501	34.3383
ENSMUSG00000001305	111.3	107.511	105.761	106.975
ENSMUSG00000001313	20.7369	21.8379	15.0224	15.3313
ENSMUSG00000001323	3.23508	3.9378	3.41388	2.44755
ENSMUSG00000001333	0.640124	0.451244	0.769778	0.563504
ENSMUSG00000001334	2.17049	2.30414	2.35306	2.1076
ENSMUSG00000001348	4.74516	4.05301	3.21282	3.05276
ENSMUSG00000001349	14.2319	14.4219	2.85485	4.67991
ENSMUSG00000001366	17.9904	16.7571	15.9898	16.0873
ENSMUSG00000001376	20.1151	21.4218	20.577	23.9245
ENSMUSG00000001403	349.261	362.165	309.294	290.696
ENSMUSG00000001415	65.1287	65.5387	65.6248	69.8274
ENSMUSG00000001416	559.036	556.996	536.545	515.216
ENSMUSG00000001418	82.3474	79.9345	115.731	116.92
ENSMUSG00000001419	25.3038	27.388	20.9644	24.204
ENSMUSG00000001420	7.72166	7.90658	7.12457	6.23691
ENSMUSG00000001424	103.385	97.1472	101.109	104.7
ENSMUSG00000001435	91.1669	94.317	57.5385	67.4554
ENSMUSG00000001436	24.3926	25.5302	20.7185	19.1196
ENSMUSG00000001440	417.853	399.248	389.026	413.893
ENSMUSG00000001441	78.0942	77.1327	75.9599	76.6184
ENSMUSG00000001444	0.154714	0.104544	0.135811	0.0977452
ENSMUSG00000001445	69.9355	74.0919	58.5228	57.9535
ENSMUSG00000001467	110.231	110.708	130.777	140.909
ENSMUSG00000001472	161.392	159.564	151.629	154.765
ENSMUSG00000001482	33.4747	35.059	31.8182	31.2985
ENSMUSG00000001493	0.120678	0.053526	0.236417	0.305829
ENSMUSG00000001494	0.262038	0.0929626	0.498154	0.491316
ENSMUSG00000001496	0.0133363	0	0	0.0975923
ENSMUSG00000001497	0.193494	0.297343	0.200701	0.247165
ENSMUSG00000001504	2.07568	1.40315	3.22521	4.814
ENSMUSG00000001506	5.78187	4.75681	3.13956	3.44339
ENSMUSG00000001507	48.5866	52.1313	15.2884	19.9854
ENSMUSG00000001508	0.0633229	0.0175179	0.0227559	0
ENSMUSG00000001510	0.282966	0.379669	0.164408	0.227262
ENSMUSG00000001517	53.7827	53.1081	51.2493	52.2911
ENSMUSG00000001518	24.0793	23.2353	24.9856	25.429
ENSMUSG00000001520	0.878589	0.797309	1.1241	1.44262
ENSMUSG00000001521	45.1618	47.7165	39.1802	40.9389
ENSMUSG00000001524	52.0977	56.2036	44.2971	44.359
ENSMUSG00000001525	1502.52	1533.39	1493.68	1440.28
ENSMUSG00000001542	44.166	49.0366	30.3083	26.9454
ENSMUSG00000001552	44.3614	44.769	69.3574	74.9987
ENSMUSG00000001555	32.0762	31.5165	48.6844	51.1088
ENSMUSG00000001558	0.239121	0.357863	0.12397	0.258994
ENSMUSG00000001566	1.95674	1.71681	1.06866	1.57728
ENSMUSG00000001569	40.6398	42.2559	40.4085	43.19
ENSMUSG00000001576	63.6339	61.086	62.8484	68.2322
ENSMUSG00000001583	10.3938	9.62846	10.9284	8.84013
ENSMUSG00000001588	0.735097	1.0383	0.29259	0.793469
ENSMUSG00000001604	21.8583	18.6808	14.2129	26.6785
ENSMUSG00000001622	0.0341539	0.17654	0.03488	0.123385
ENSMUSG00000001627	229.821	235.07	217.566	190.508
ENSMUSG00000001630	9.65522	8.7068	9.70672	10.2641
ENSMUSG00000001632	22.1173	20.7835	26.4821	26.1033
ENSMUSG00000001642	187.848	181.198	200.209	194.166
ENSMUSG00000001655	0.0602085	0.0673123	0.512174	1.03293
ENSMUSG00000001656	0.0596506	0.0595149	0.0927763	0.217628
ENSMUSG00000001657	0.0326352	0.0697781	0.175144	0.443654
ENSMUSG00000001661	0.228905	0.0780856	0.0811482	0.768327
ENSMUSG00000001663	3.31768	3.37751	4.22315	3.5663
ENSMUSG00000001665	4.18665	4.16022	3.81697	5.4576
ENSMUSG00000001666	134.357	134.436	123.929	117.938
ENSMUSG00000001670	0.047241	0.0375094	0	0
ENSMUSG00000001672	5.92893	6.08723	4.18936	3.48077
ENSMUSG00000001674	167.314	160.018	163.05	163.755
ENSMUSG00000001687	51.019	51.9753	45.8019	50.7779
ENSMUSG00000001700	9.2323	9.96997	7.8158	8.66373
ENSMUSG00000001729	61.3036	57.4801	81.5713	87.3746
ENSMUSG00000001739	0.176808	0.244605	0.0851864	0.253051
ENSMUSG00000001741	0.159187	0.132407	0.0874721	0.0872317
ENSMUSG00000001750	15.7491	12.2435	22.4315	23.1933
ENSMUSG00000001751	4.79709	4.9314	3.06546	2.82048
ENSMUSG00000001755	29.9387	29.9287	27.3901	25.6407
ENSMUSG00000001761	68.7419	68.5263	64.6732	57.1008
ENSMUSG00000001763	7.58998	6.6306	4.53751	4.15922
ENSMUSG00000001767	37.1887	37.0414	34.8379	34.5977
ENSMUSG00000001768	5.78636	4.52651	6.48525	6.50704
ENSMUSG00000001773	0.305727	0.312934	0.174318	0.272016
ENSMUSG00000001774	85.3102	83.8715	94.7471	92.5663
ENSMUSG00000001783	207.147	204.688	197.413	193.835
ENSMUSG00000001785	78.075	78.1722	83.0266	81.9395
ENSMUSG00000001786	11.6532	12.2374	11.1543	10.1366
ENSMUSG00000001794	221.242	214.749	235.019	255.345
ENSMUSG00000001802	3.23611	3.58504	4.99256	4.68506
ENSMUSG00000001804	0	0	0	0
ENSMUSG00000001815	0	0.00547789	0.00711647	0.0187799
ENSMUSG00000001819	0.34588	0.400031	0.631033	1.502
ENSMUSG00000001823	0.011669	0.00931898	0.0242124	0.0106492
ENSMUSG00000001827	6.31248	7.58764	3.57524	2.94269
ENSMUSG00000001829	36.4558	38.0657	29.8586	28.8881
ENSMUSG00000001833	113.44	118.605	117.29	120.57
ENSMUSG00000001844	25.8815	24.6924	24.4263	28.4527
ENSMUSG00000001847	339.69	339.579	337.785	351.5
ENSMUSG00000001855	26.1478	24.1255	28.6124	30.0824
ENSMUSG00000001864	36.2022	30.8595	32.1974	34.5774
ENSMUSG00000001865	0	0	0	0
ENSMUSG00000001870	8.96783	9.79608	15.2731	15.4334
ENSMUSG00000001891	28.417	30.3316	32.8211	38.8021
ENSMUSG00000001901	0.759757	1.24108	0.214759	0.251883
ENSMUSG00000001909	96.5381	82.5346	95.4685	91.4838
ENSMUSG00000001911	0.168019	0.137204	0.356764	0.490171
ENSMUSG00000001918	56.9142	69.959	36.75	33.9905
ENSMUSG00000001924	212.725	206.767	227.964	236.922
ENSMUSG00000001930	0.787419	1.09032	0.261787	0.40543
ENSMUSG00000001942	5.18748	6.43445	3.79507	3.38681
ENSMUSG00000001943	0.084245	0.0535448	0.0397218	0.565663
ENSMUSG00000001946	0.385938	0.633826	0.507088	1.21198
ENSMUSG00000001948	6.74649	7.59994	4.97428	3.63726
ENSMUSG00000001962	59.9354	61.794	59.4328	55.5309
ENSMUSG00000001964	117.169	122.375	123.903	112.705
ENSMUSG00000001983	23.4301	25.0176	21.5473	18.5389
ENSMUSG00000001985	19.4078	17.2594	13.5169	15.6798
ENSMUSG00000001986	3.89788	4.3654	4.8396	5.75555
ENSMUSG00000001988	1.12805	0.871098	0.803071	0.615979
ENSMUSG00000001995	13.8534	12.5589	13.3996	15.4557
ENSMUSG00000001998	10.1479	10.1659	8.4545	9.35143
ENSMUSG00000001999	15.4223	16.6148	11.5292	11.2284
ENSMUSG00000002006	20.7577	26.0652	14.3834	15.1262
ENSMUSG00000002007	0.0434176	0.0173392	0	0.0198143
ENSMUSG00000002010	116.511	120.956	116.595	103.577
ENSMUSG00000002012	0.575578	0.605948	0.533416	0.406147
ENSMUSG00000002014	104.983	98.6233	103.858	96.2886
ENSMUSG00000002015	109.294	105.287	128.413	128.684
ENSMUSG00000002017	35.6021	34.7478	28.782	28.7705
ENSMUSG00000002020	0.102968	0.0809823	0.255086	0.492476
ENSMUSG00000002028	6.8345	6.82356	7.54106	9.57789
ENSMUSG00000002031	169.116	181.933	143.83	134.485
ENSMUSG00000002032	0.402657	0.261115	0.11307	0.240915
ENSMUSG00000002033	0.0726129	0.127596	0.0335696	0.102945
ENSMUSG00000002043	63.0076	75.7368	57.9575	52.523
ENSMUSG00000002052	61.9465	59.2707	60.3672	67.8935
ENSMUSG00000002055	44.1396	46.7055	37.8632	35.3327
ENSMUSG00000002057	0.0181238	0	0.0188024	0.0248144
ENSMUSG00000002058	26.0875	26.556	28.0449	22.1522
ENSMUSG00000002059	56.0082	58.9382	61.0176	63.7338
ENSMUSG00000002064	46.9316	47.3873	46.4143	48.8102
ENSMUSG00000002068	106.507	105.671	102.895	98.1718
ENSMUSG00000002076	0.0715769	0.0968695	0.129989	0.228343
ENSMUSG00000002083	31.689	35.9853	29.6358	32.3197
ENSMUSG00000002100	0	0.00555664	0.0144374	0.00634995
ENSMUSG00000002102	311.062	319.27	309.044	295.899
ENSMUSG00000002103	22.0781	18.6012	24.3139	19.7517
ENSMUSG00000002104	0.0539842	0.0385927	0.044729	0.0244188
ENSMUSG00000002105	7.00778	5.56349	8.32645	7.34559
ENSMUSG00000002107	4.57753	3.55513	5.72507	5.4557
ENSMUSG00000002108	1.35582	1.32189	1.57426	1.29352
ENSMUSG00000002109	5.10644	7.32586	3.99352	3.09281
ENSMUSG00000002111	0.149098	0.295535	0.0646903	0.237958
ENSMUSG00000002129	110.587	104.343	99.2562	95.7862
ENSMUSG00000002147	14.7838	16.7911	7.73043	7.71987
ENSMUSG00000002190	0.523538	0.307152	0.464865	0.588796
ENSMUSG00000002204	0.771306	1.0042	0.960719	1.21775
ENSMUSG00000002205	24.3421	27.1118	24.9412	25.68
ENSMUSG00000002210	17.2145	17.5001	17.7783	17.7341
ENSMUSG00000002221	43.3059	41.4145	39.6813	36.6435
ENSMUSG00000002222	39.7478	42.7433	39.7703	41.5989
ENSMUSG00000002227	29.0403	26.4587	33.3447	33.4177
ENSMUSG00000002228	1.9853	2.73499	2.02242	2.75253
ENSMUSG00000002233	49.1994	51.941	56.2868	52.1249
ENSMUSG00000002240	0	0	0	0
ENSMUSG00000002249	0.51182	0.538527	2.13938	0.310985
ENSMUSG00000002250	1.3642	3.77115	1.229	1.11996
ENSMUSG00000002257	8.2091	9.39448	8.12284	9.56136
ENSMUSG00000002265	101.631	104.256	144.219	142.126
ENSMUSG00000002266	0.550423	0.33683	1.055	1.11255
ENSMUSG00000002274	20.2994	23.7247	14.1502	12.4083
ENSMUSG00000002279	12.6738	12.3479	10.4651	11.457
ENSMUSG00000002280	13.0298	14.2914	14.2294	13.349
ENSMUSG00000002289	0.499752	0.728208	2.12018	1.38427
ENSMUSG00000002297	112.727	121.638	96.3235	91.6062
ENSMUSG00000002307	3.91671	4.1012	3.66635	5.05672
ENSMUSG00000002308	60.3344	59.8331	69.6117	55.4196
ENSMUSG00000002319	72.6089	70.377	75.4159	75.7981
ENSMUSG00000002320	48.0041	42.1948	47.2832	48.3832
ENSMUSG00000002324	1.02768	1.34552	0.810016	0.869903
ENSMUSG00000002325	5.17399	5.75531	9.99501	11.2239
ENSMUSG00000002329	32.7602	36.6957	35.9487	28.4966
ENSMUSG00000002332	0.675854	2.36698	4.52266	2.43717
ENSMUSG00000002341	1.94897	2.59164	1.29499	1.67456
ENSMUSG00000002342	33.8132	35.8314	31.2047	29.0917
ENSMUSG00000002343	22.6081	18.874	19.4709	21.8402
ENSMUSG00000002345	51.796	50.0244	46.6096	48.9594
ENSMUSG00000002346	2.56937	2.43832	1.93319	2.23483
ENSMUSG00000002384	1.43064	1.42773	0.897328	0.979527
ENSMUSG00000002393	45.6021	40.6631	62.0058	60.5402
ENSMUSG00000002395	87.7523	91.3956	96.9909	85.3918
ENSMUSG00000002396	4.68276	4.15969	5.17253	6.85292
ENSMUSG00000002409	5.44948	5.85754	7.30673	7.36863
ENSMUSG00000002413	16.2436	15.948	15.7605	15.4779
ENSMUSG00000002416	123.868	139.685	153.454	124.336
ENSMUSG00000002428	29.3847	32.7274	14.6669	15.7759
ENSMUSG00000002455	68.7433	66.6644	69.6227	68.3568
ENSMUSG00000002458	45.0608	43.4011	49.263	45.2676
ENSMUSG00000002459	1.20716	2.18434	2.46479	2.55646
ENSMUSG00000002486	8.98501	9.27257	9.81487	11.1993
ENSMUSG00000002489	3.72514	4.73016	6.18089	5.00966
ENSMUSG00000002496	19.8051	19.1629	22.2148	24.0115
ENSMUSG00000002500	0.224663	0.358212	0.0475147	0.0291872
ENSMUSG00000002546	13.7513	13.2869	15.3647	18.3039
ENSMUSG00000002550	35.6929	33.1756	40.6234	38.4421
ENSMUSG00000002565	0.354368	0.466083	0.307776	0.254202
ENSMUSG00000002578	2.00075	1.90171	0.957207	1.23784
ENSMUSG00000002580	57.8764	59.0967	60.7688	58.9086
ENSMUSG00000002588	0.0205766	0.147418	0	0
ENSMUSG00000002602	9.96373	10.9932	8.25409	8.49888
ENSMUSG00000002603	15.3374	12.0382	20.4908	24.321
ENSMUSG00000002608	28.5474	28.3494	28.4994	29.1665
ENSMUSG00000002617	4.29787	4.30185	2.85397	2.78433
ENSMUSG00000002633	9.96186	10.9611	4.84271	4.19406
ENSMUSG00000002635	36.0979	37.4567	37.3535	32.3133
ENSMUSG00000002658	85.4829	84.2354	82.5407	83.0073
ENSMUSG00000002661	21.813	21.1269	18.4603	17.4574
ENSMUSG00000002664	1.19211	1.66578	1.7859	1.3225
ENSMUSG00000002679	65.2319	60.0553	65.2592	65.4611
ENSMUSG00000002688	6.91694	5.99539	13.0962	13.6376
ENSMUSG00000002699	0.00795455	0.031772	0.0083483	0.0148126
ENSMUSG00000002718	164.784	166.874	161.412	157.877
ENSMUSG00000002728	121.307	110.861	122.084	109.749
ENSMUSG00000002731	27.9133	27.751	34.5038	33.2523
ENSMUSG00000002732	6.00254	5.15473	7.66541	7.56134
ENSMUSG00000002733	23.8438	21.629	27.9507	26.5538
ENSMUSG00000002741	73.6716	73.3289	77.3437	78.4123
ENSMUSG00000002748	43.7564	41.9471	46.8402	50.3596
ENSMUSG00000002763	28.0811	28.7707	25.2124	23.4715
ENSMUSG00000002767	103.516	109.938	91.6518	85.6092
ENSMUSG00000002769	1.13272	1.00205	0.71349	0.617424
ENSMUSG00000002771	0.547812	0.32316	0.496437	0.717431
ENSMUSG00000002778	87.8276	89.6901	100.903	101.89
ENSMUSG00000002781	14.1759	17.6388	11.245	9.78237
ENSMUSG00000002791	0.269148	0.313908	0.631176	0.665608
ENSMUSG00000002797	68.6428	54.4588	68.2332	55.9514
ENSMUSG00000002799	8.51418	8.32742	11.4382	11.2629
ENSMUSG00000002803	14.4883	14.6273	14.4646	12.8529
ENSMUSG00000002804	35.3386	39.0464	37.3744	35.2085
ENSMUSG00000002808	14.9041	17.4635	11.6519	9.57302
ENSMUSG00000002812	28.4335	29.2173	33.3315	33.2257
ENSMUSG00000002814	13.4855	12.8466	14.5953	14.2594
ENSMUSG00000002820	27.8893	26.8847	30.9291	29.0599
ENSMUSG00000002825	40.154	38.4049	41.349	38.6634
ENSMUSG00000002831	0.0641185	0.0946399	0.107581	0.117166
ENSMUSG00000002845	73.8383	72.5848	77.6837	74.3215
ENSMUSG00000002846	39.3603	38.2867	33.5673	33.6633
ENSMUSG00000002870	199.638	197.073	162.467	153.628
ENSMUSG00000002871	20.4055	21.3839	16.0973	17.6605
ENSMUSG00000002881	13.5185	14.001	15.9804	17.3606
ENSMUSG00000002885	9.61581	7.85512	15.5319	20.8915
ENSMUSG00000002897	4.35295	3.79276	5.44032	5.37065
ENSMUSG00000002900	53.5258	48.1255	85.3843	98.1855
ENSMUSG00000002908	2.16508	2.34094	3.25804	3.07417
ENSMUSG00000002910	3.7179	3.59365	3.17485	2.61345
ENSMUSG00000002930	0.0348251	0	0.0541085	0.0158709
ENSMUSG00000002944	0.627179	0.764551	2.34078	4.62249
ENSMUSG00000002948	30.2437	26.8467	34.9056	35.2944
ENSMUSG00000002949	63.1155	64.1364	59.8783	56.8581
ENSMUSG00000002957	56.6925	58.4228	53.0169	54.6495
ENSMUSG00000002963	25.7778	29.8991	19.0551	19.5852
ENSMUSG00000002968	80.461	83.6815	74.103	71.4712
ENSMUSG00000002980	66.9134	76.647	35.8922	35.591
ENSMUSG00000002981	83.7159	71.9561	85.4842	95.057
ENSMUSG00000002983	6.53848	9.18924	6.5666	6.54823
ENSMUSG00000002984	229.526	220.673	212.891	195.487
ENSMUSG00000002985	177.085	180.054	143.37	154.678
ENSMUSG00000002992	0.0698743	0	0	0
ENSMUSG00000002996	39.7961	44.3708	47.7718	45.092
ENSMUSG00000002997	5.1194	5.89347	2.69496	2.25838
ENSMUSG00000003031	25.3176	29.2285	17.8513	17.0864
ENSMUSG00000003032	1.39932	1.57219	2.42829	3.26748
ENSMUSG00000003033	46.6799	44.6231	38.5284	42.1102
ENSMUSG00000003037	83.8937	85.7215	82.0795	82.9034
ENSMUSG00000003038	398.368	406.12	515.001	477.944
ENSMUSG00000003039	58.3501	57.9847	61.5552	60.152
ENSMUSG00000003051	12.4125	12.5547	17.7475	15.1277
ENSMUSG00000003053	0	0.0148434	0	0.0316911
ENSMUSG00000003062	61.9331	63.7706	56.3899	57.4502
ENSMUSG00000003068	75.2012	75.1133	82.3006	83.7007
ENSMUSG00000003070	13.342	12.7966	24.4316	24.4188
ENSMUSG00000003072	304.857	309.282	310.662	287.167
ENSMUSG00000003099	143.453	139.991	131.91	130.85
ENSMUSG00000003119	34.1632	31.9696	38.8655	41.0927
ENSMUSG00000003123	2.71182	2.85914	2.83235	2.44869
ENSMUSG00000003131	74.5245	69.7104	88.1913	77.5194
ENSMUSG00000003134	2.31431	2.30704	2.66072	3.21706
ENSMUSG00000003135	32.9282	30.1278	34.5726	36.1773
ENSMUSG00000003153	332.624	356.497	625.893	571.816
ENSMUSG00000003154	4.01921	4.50439	5.57805	5.88542
ENSMUSG00000003161	61.0428	60.6233	67.3053	67.6053
ENSMUSG00000003166	51.6272	53.5679	48.7602	50.6179
ENSMUSG00000003184	42.868	38.7459	42.7174	39.0206
ENSMUSG00000003190	28.2068	29.2338	25.6449	25.2646
ENSMUSG00000003198	6.87803	6.51175	5.93218	6.52128
ENSMUSG00000003199	53.2581	60.9945	43.0743	43.5886
ENSMUSG00000003226	49.9729	47.0527	50.9755	52.9694
ENSMUSG00000003227	0.0477042	0.0444741	0.0495232	0.0508235
ENSMUSG00000003233	0.202889	0.314775	0.243249	0.313148
ENSMUSG00000003234	32.5459	30.4585	25.3075	30.9072
ENSMUSG00000003235	0.341706	1.05488	0.723176	1.67952
ENSMUSG00000003269	115.249	108.359	150.029	153.343
ENSMUSG00000003271	0.407397	0.375171	0.318054	0.348853
ENSMUSG00000003273	6.29875	7.76374	4.57338	4.60963
ENSMUSG00000003279	0.736867	1.15938	0.368948	0.734149
ENSMUSG00000003282	5.237	5.72988	4.18767	4.44865
ENSMUSG00000003283	16.5777	15.1979	11.4501	7.83184
ENSMUSG00000003299	63.285	61.6541	64.0598	62.4021
ENSMUSG00000003308	21.4081	20.2621	22.068	23.6918
ENSMUSG00000003309	19.4319	20.1685	24.5824	20.3347
ENSMUSG00000003316	39.0406	38.8443	38.6946	38.3048
ENSMUSG00000003341	0.589191	0.873561	0.333511	0.35726
ENSMUSG00000003344	54.8989	62.0379	56.3133	49.5481
ENSMUSG00000003345	160.763	161.409	173.994	170.855
ENSMUSG00000003346	64.8176	61.3927	63.9177	61.8066
ENSMUSG00000003348	22.8608	22.0534	29.2804	35.3036
ENSMUSG00000003360	85.2757	85.8128	82.4502	83.7221
ENSMUSG00000003363	21.8891	23.4382	26.3597	29.4375
ENSMUSG00000003378	15.4391	17.8816	15.9323	15.3236
ENSMUSG00000003379	0.0859032	0.0856143	0.1557	0.117396
ENSMUSG00000003380	54.1579	56.3108	59.3328	52.0869
ENSMUSG00000003382	8.07474	8.38229	10.0556	10.427
ENSMUSG00000003402	113.269	110.946	116.39	118.42
ENSMUSG00000003410	0.858036	0.962877	1.00685	1.53167
ENSMUSG00000003411	7.03279	6.2001	5.93434	8.89996
ENSMUSG00000003418	0.12203	0.413489	0.134265	0.196845
ENSMUSG00000003420	0.297803	0.332805	0.155312	0.118063
ENSMUSG00000003421	87.1129	83.8984	83.2442	76.3557
ENSMUSG00000003423	59.1761	59.6639	61.6555	69.0956
ENSMUSG00000003429	1738.74	1722.01	1700.42	1577.87
ENSMUSG00000003435	106.03	99.4503	107.281	104.461
ENSMUSG00000003436	18.4973	16.3618	31.4727	27.2904
ENSMUSG00000003437	86.2533	92.4309	88.0848	80.7805
ENSMUSG00000003438	108.262	111.172	105.98	102.269
ENSMUSG00000003444	45.3833	41.3812	53.2125	51.9767
ENSMUSG00000003452	7.16069	7.51342	3.12811	3.42579
ENSMUSG00000003458	45.8683	43.3113	52.3609	55.5082
ENSMUSG00000003464	65.983	67.182	76.448	79.8688
ENSMUSG00000003469	4.90608	2.78254	3.1126	3.83341
ENSMUSG00000003476	0.215785	0.141152	0.274456	0.216679
ENSMUSG00000003477	0.0610564	0	0	0
ENSMUSG00000003484	0	0.0581919	0	0.0329396
ENSMUSG00000003500	43.7019	39.358	35.713	35.5222
ENSMUSG00000003505	0	0	0	0
ENSMUSG00000003518	19.8146	20.0515	19.5365	20.4125
ENSMUSG00000003526	3.04035	4.37425	2.30658	1.88214
ENSMUSG00000003528	46.8779	58.413	37.4758	37.5579
ENSMUSG00000003531	29.0183	30.4871	28.3858	26.0795
ENSMUSG00000003534	66.7369	79.9915	63.7578	71.5288
ENSMUSG00000003541	9.8218	21.079	9.20635	9.85437
ENSMUSG00000003545	0.314421	0.224337	0.467873	0.464142
ENSMUSG00000003546	10.5008	9.73577	16.2649	18.2382
ENSMUSG00000003549	38.9299	37.5515	43.2145	41.9552
ENSMUSG00000003555	0	0	0	0
ENSMUSG00000003573	25.9153	21.9685	38.6449	42.3777
ENSMUSG00000003575	5.26025	4.75777	5.08852	6.10138
ENSMUSG00000003581	8.32694	7.20945	11.3138	10.7484
ENSMUSG00000003585	6.69119	5.03818	10.8731	16.7202
ENSMUSG00000003604	25.6179	26.2798	28.3674	31.199
ENSMUSG00000003617	0.584109	0.57252	0.769414	1.03138
ENSMUSG00000003623	52.7776	43.4789	85.6414	80.0848
ENSMUSG00000003644	52.0832	52.4148	53.4887	60.7222
ENSMUSG00000003657	0.723378	0.869785	0.998874	0.599087
ENSMUSG00000003660	79.1965	78.2665	84.0016	92.5287
ENSMUSG00000003662	67.271	64.0575	71.875	68.7921
ENSMUSG00000003680	7.05309	8.94323	7.97302	6.99788
ENSMUSG00000003721	21.2507	22.4951	22.7198	20.3941
ENSMUSG00000003731	49.2639	46.1367	43.9229	45.147
ENSMUSG00000003746	1.90798	1.88868	1.88702	2.86993
ENSMUSG00000003752	9.25537	9.62122	9.95972	10.4418
ENSMUSG00000003762	16.2682	16.0815	14.9192	12.2614
ENSMUSG00000003778	63.8396	65.1507	59.3484	54.5487
ENSMUSG00000003808	94.8236	90.8365	106.59	102.327
ENSMUSG00000003809	21.679	20.7057	21.1218	18.3977
ENSMUSG00000003810	21.5098	20.9029	29.0632	33.3597
ENSMUSG00000003812	16.9473	17.1043	18.9155	17.7602
ENSMUSG00000003813	80.971	79.8615	66.837	60.7666
ENSMUSG00000003814	588.358	503.455	651.747	705.394
ENSMUSG00000003824	85.7397	85.3809	47.1529	38.4907
ENSMUSG00000003847	6.02471	4.48055	8.95962	9.22184
ENSMUSG00000003848	87.4559	85.5596	88.4931	88.8868
ENSMUSG00000003849	15.1042	13.0017	9.16922	12.8906
ENSMUSG00000003863	3.06865	3.99509	2.65463	2.58161
ENSMUSG00000003865	27.2472	33.0614	25.8603	23.155
ENSMUSG00000003868	258.747	263.962	223.033	207.769
ENSMUSG00000003872	0.736224	1.25292	1.78239	1.72172
ENSMUSG00000003873	289.064	282.53	258.741	279.468
ENSMUSG00000003923	129.01	129.824	99.3645	91.7294
ENSMUSG00000003929	4.18012	4.36378	4.60709	4.27132
ENSMUSG00000003934	4.80422	4.01378	10.0772	9.24874
ENSMUSG00000003948	5.57073	6.55308	12.5125	12.8139
ENSMUSG00000003949	0.624321	0.534994	0.299629	0.303137
ENSMUSG00000003974	0	0.0229544	0.0198801	0.0612062
ENSMUSG00000003992	10.0703	13.3265	15.9879	22.3158
ENSMUSG00000004018	30.4125	33.5431	21.6138	18.8118
ENSMUSG00000004031	0.285491	0.343312	0.260234	0.62864
ENSMUSG00000004032	26.0288	24.2873	35.5681	37.0338
ENSMUSG00000004035	5.06217	6.09383	5.84176	4.35714
ENSMUSG00000004038	0.630165	0.505125	0.179333	0.535347
ENSMUSG00000004040	11.542	12.1943	16.6405	20.1492
ENSMUSG00000004043	1.2506	1.30976	1.83667	1.28566
ENSMUSG00000004044	41.5043	41.6544	25.4454	29.7698
ENSMUSG00000004056	39.2515	40.4693	42.2722	43.2994
ENSMUSG00000004069	50.4886	49.838	44.0396	44.3885
ENSMUSG00000004070	54.0164	53.9953	57.2481	52.6558
ENSMUSG00000004071	48.4892	48.2424	51.3821	52.8406
ENSMUSG00000004085	9.55113	9.92349	11.9852	14.1158
ENSMUSG00000004096	183.233	186.66	178.1	179.76
ENSMUSG00000004098	0.134284	0.170306	0.298209	0.262318
ENSMUSG00000004099	86.6392	90.7121	81.5835	81.9122
ENSMUSG00000004100	108.153	106.743	116.248	105.136
ENSMUSG00000004105	4.26598	4.39522	5.97638	6.9398
ENSMUSG00000004110	0.0765547	0.14164	0.0749986	0.14308
ENSMUSG00000004113	2.89954	2.67271	3.3231	4.61969
ENSMUSG00000004127	25.2935	28.8355	22.6995	23.6324
ENSMUSG00000004151	24.4907	21.8245	18.4541	21.2946
ENSMUSG00000004207	116.255	117.475	145.994	154.457
ENSMUSG00000004221	16.5372	16.3807	17.3829	15.4499
ENSMUSG00000004231	0.0282802	0.0075311	0.209508	0.290025
ENSMUSG00000004233	3.84547	4.09803	4.77249	5.47279
ENSMUSG00000004263	20.8481	19.4057	21.9557	25.1635
ENSMUSG00000004264	486.032	471.246	494.002	446.487
ENSMUSG00000004266	26.8817	28.4808	19.7074	18.0413
ENSMUSG00000004267	2.93904	4.86647	1.39683	2.06689
ENSMUSG00000004268	274.774	267.413	256.817	229.162
ENSMUSG00000004270	41.96	44.8397	38.8592	38.3411
ENSMUSG00000004285	181.179	172.039	173.962	172.657
ENSMUSG00000004296	0	0	0.0169264	0
ENSMUSG00000004317	28.0904	23.9476	46.1171	53.3468
ENSMUSG00000004319	38.9788	41.1282	37.8326	39.6246
ENSMUSG00000004328	11.6775	11.897	9.98169	10.274
ENSMUSG00000004341	0	0	0	0
ENSMUSG00000004347	0.373277	0.386463	1.04651	1.27474
ENSMUSG00000004356	41.5262	40.8457	44.479	51.2682
ENSMUSG00000004359	0	0	0.021453	0.000780108
ENSMUSG00000004360	0.286702	0.231959	0.595493	0.977426
ENSMUSG00000004364	116.171	125.47	124.096	135.795
ENSMUSG00000004371	1.37106	0.969916	1.068	0.993496
ENSMUSG00000004383	8.30948	8.42677	10.545	12.7557
ENSMUSG00000004393	107.419	105.841	102.942	93.5225
ENSMUSG00000004394	34.8298	36.1265	37.3522	37.0148
ENSMUSG00000004415	1.64469	2.10714	1.71628	1.8024
ENSMUSG00000004446	31.0533	29.0584	32.5274	30.1287
ENSMUSG00000004451	48.8888	49.0965	54.5349	55.23
ENSMUSG00000004455	317.934	324.593	256.575	243.818
ENSMUSG00000004460	98.5827	81.2273	98.5675	109.167
ENSMUSG00000004473	0.510654	0.42363	0.407658	0.376525
ENSMUSG00000004500	3.27874	2.8629	3.65658	3.72221
ENSMUSG00000004508	1.03242	0.767347	1.31391	1.83043
ENSMUSG00000004530	132.751	128.547	135.239	134.56
ENSMUSG00000004535	79.7876	77.4448	91.0775	91.2243
ENSMUSG00000004540	0.0143005	0.0114155	0	0
ENSMUSG00000004542	0.018165	0.0263476	0.112781	0.0497342
ENSMUSG00000004552	0.0423296	0.0563186	0.085851	0.0755189
ENSMUSG00000004561	26.731	25.694	27.5056	22.7732
ENSMUSG00000004562	21.0422	21.2368	33.1522	31.657
ENSMUSG00000004565	29.1501	31.5939	22.9649	23.0913
ENSMUSG00000004567	19.0973	20.8573	20.5336	19.6701
ENSMUSG00000004568	17.3759	16.8584	14.7118	14.8497
ENSMUSG00000004591	55.3749	52.8542	56.7376	55.2842
ENSMUSG00000004609	0.0462154	0.115584	0.0772544	0.112398
ENSMUSG00000004610	95.7651	102.43	90.5265	79.802
ENSMUSG00000004612	0	0	0	0.141753
ENSMUSG00000004626	54.1631	54.3264	55.5647	54.5076
ENSMUSG00000004630	0	0.0733683	0.06019	0.108231
ENSMUSG00000004631	27.9951	33.1823	37.805	34.7735
ENSMUSG00000004633	5.09208	4.10349	6.95722	8.34926
ENSMUSG00000004637	4.02294	4.16656	3.69825	3.04019
ENSMUSG00000004642	154.42	153.91	137.427	127.377
ENSMUSG00000004651	0	0.0210798	0.0375994	0.0726989
ENSMUSG00000004654	0	0	0	0
ENSMUSG00000004655	0.0336789	0.0717289	0.326139	0.399593
ENSMUSG00000004661	90.3211	78.2439	101.975	101.049
ENSMUSG00000004665	159.698	158.895	213.8	243.486
ENSMUSG00000004667	192.684	197.96	208.688	178.423
ENSMUSG00000004668	0.0121657	0.0125122	0.00541848	0.0209477
ENSMUSG00000004677	31.7124	29.631	32.1488	35.8295
ENSMUSG00000004698	0.617489	0.839414	0.909358	1.08825
ENSMUSG00000004707	0.0119424	0	0	0
ENSMUSG00000004709	0.0163964	0.0465269	0.0739748	0.0867629
ENSMUSG00000004730	0.00933401	0	0	0
ENSMUSG00000004748	16.4152	13.3277	15.2276	12.6011
ENSMUSG00000004768	26.53	26.0565	22.7182	23.5831
ENSMUSG00000004771	231.363	231.243	229.386	248.276
ENSMUSG00000004788	120.036	109.329	98.0072	106.924
ENSMUSG00000004789	105.246	106.588	91.0855	93.825
ENSMUSG00000004791	2.67576	2.21875	3.56891	3.2277
ENSMUSG00000004798	5.43859	5.36483	7.10929	7.01737
ENSMUSG00000004814	0.393336	0.509354	0.483509	0.358165
ENSMUSG00000004815	6.03844	6.44681	6.67101	5.77786
ENSMUSG00000004821	0	0	0	0
ENSMUSG00000004837	1.05063	0.132919	1.95968	0.48391
ENSMUSG00000004842	0.0245923	0	0	0.0228662
ENSMUSG00000004846	34.5507	37.9782	40.6794	44.9285
ENSMUSG00000004849	59.3107	65.1174	60.9509	58.3222
ENSMUSG00000004864	0.477273	0.547541	0.309674	0.546173
ENSMUSG00000004865	1.66167	2.3353	1.66896	2.06761
ENSMUSG00000004872	0.186586	0.148712	0.630019	0.811571
ENSMUSG00000004880	107.418	113.094	82.9612	87.8229
ENSMUSG00000004885	9.50764	10.8646	7.97795	7.61371
ENSMUSG00000004891	67.6959	72.6164	44.5072	54.7852
ENSMUSG00000004892	0.140972	0.273763	0.168085	0.110148
ENSMUSG00000004894	0.05377	0.0203236	0.140251	0.0716709
ENSMUSG00000004895	57.2174	59.2316	58.978	56.3828
ENSMUSG00000004896	11.4194	9.69086	9.47825	10.8691
ENSMUSG00000004897	659.979	681.954	629.574	612.45
ENSMUSG00000004902	0.253725	0.113899	0.279482	0.216923
ENSMUSG00000004929	110.752	114.497	93.9019	90.0575
ENSMUSG00000004931	32.6683	35.6649	33.3932	30.0753
ENSMUSG00000004933	1.23253	1.20047	1.22787	1.31429
ENSMUSG00000004934	24.135	23.558	26.2558	28.3081
ENSMUSG00000004936	82.3898	94.7844	90.7207	83.7252
ENSMUSG00000004937	114.438	106.924	128.583	128.22
ENSMUSG00000004939	0.11179	0.133266	0.13149	0.146643
ENSMUSG00000004945	134.468	139.361	149.462	140.769
ENSMUSG00000004947	18.4446	18.4233	18.2326	19.4592
ENSMUSG00000004948	0.0959346	0.152915	0.0507935	0
ENSMUSG00000004951	116.322	97.099	99.6155	112.696
ENSMUSG00000004952	1.71932	1.73888	0.986436	1.69999
ENSMUSG00000004961	3.26003	2.79622	2.32496	3.05868
ENSMUSG00000004980	1485.68	1534.74	1338.9	1358.01
ENSMUSG00000004988	0.215154	0.107099	0.105146	0.366238
ENSMUSG00000004994	10.129	10.9544	10.1538	8.75783
ENSMUSG00000004996	21.2074	20.025	16.2589	14.4639
ENSMUSG00000005034	27.6026	26.2797	25.2745	27.6687
ENSMUSG00000005043	3.06265	2.9976	2.66225	2.78402
ENSMUSG00000005045	1.44496	1.83502	0.930808	1.23577
ENSMUSG00000005054	180.786	167.824	172.218	172.879
ENSMUSG00000005057	2.30306	2.94687	2.69535	2.6635
ENSMUSG00000005069	31.0338	31.4475	35.1129	35.8178
ENSMUSG00000005078	26.8775	29.0631	27.023	28.2763
ENSMUSG00000005087	8.6476	7.43152	14.4682	13.3579
ENSMUSG00000005089	0.0668338	0.0648381	0.144371	0.187752
ENSMUSG00000005102	12.6562	12.6576	11.7534	11.2907
ENSMUSG00000005103	89.8013	81.9541	114.81	131.234
ENSMUSG00000005107	0.184688	0.0242076	0.418797	0.785297
ENSMUSG00000005124	4.59851	3.83875	12.1002	13.2388
ENSMUSG00000005125	0.289672	0.48221	0.046743	0.40568
ENSMUSG00000005131	0.626116	1.35272	0.481341	0.57721
ENSMUSG00000005142	17.257	19.2848	22.0344	21.8644
ENSMUSG00000005150	27.1914	26.8424	24.3335	22.6776
ENSMUSG00000005161	561.401	561.61	792.543	732.178
ENSMUSG00000005198	90.6573	83.9687	100.935	107.467
ENSMUSG00000005202	0.0221321	0.0529325	0	0
ENSMUSG00000005204	146.643	149.341	147.453	148.586
ENSMUSG00000005220	0.57853	0.474449	0.480793	0.685102
ENSMUSG00000005225	29.0029	26.4009	29.0174	25.344
ENSMUSG00000005232	0	0.180293	0	0
ENSMUSG00000005233	90.1658	94.1255	97.4719	99.0462
ENSMUSG00000005237	0.326322	0.467833	0.391507	0.224702
ENSMUSG00000005262	42.9968	38.0799	46.593	50.2595
ENSMUSG00000005267	1.61994	1.31896	1.03328	1.39859
ENSMUSG00000005268	0.570158	0.256842	0.400904	0.321884
ENSMUSG00000005299	35.8764	34.9015	37.551	32.7233
ENSMUSG00000005312	82.7777	80.3441	100.645	104.347
ENSMUSG00000005320	0.139857	0.181588	0.127024	0.594009
ENSMUSG00000005338	0.582467	0.708198	0.907225	1.32332
ENSMUSG00000005339	0	0	0	0
ENSMUSG00000005354	178.893	173.643	159.502	162.058
ENSMUSG00000005355	0.0679706	0	0.0140988	0.0868137
ENSMUSG00000005357	0.697869	0.782214	0.846788	0.677161
ENSMUSG00000005360	15.3842	16.9111	10.0073	8.79103
ENSMUSG00000005362	26.5606	27.7577	27.8703	25.0757
ENSMUSG00000005364	0.104062	0.0477867	0.0560817	0.0600013
ENSMUSG00000005371	16.6419	15.6091	21.893	19.7862
ENSMUSG00000005373	1.48343	1.69721	0.958907	0.402576
ENSMUSG00000005374	15.1836	16.5473	13.482	12.1213
ENSMUSG00000005378	95.2099	99.0325	86.6097	73.7858
ENSMUSG00000005397	7.603	6.18977	9.58298	13.8358
ENSMUSG00000005410	231.701	227.738	203.749	188.13
ENSMUSG00000005413	101.426	104.785	75.3098	79.759
ENSMUSG00000005417	73.497	71.886	71.92	77.7903
ENSMUSG00000005442	37.2779	37.9167	41.097	47.3758
ENSMUSG00000005447	113.008	117.177	97.8123	83.6365
ENSMUSG00000005465	0.143772	0.141329	0.160649	0.0854138
ENSMUSG00000005469	72.3403	71.7261	78.4513	82.4512
ENSMUSG00000005470	32.4898	31.2109	31.7423	31.8003
ENSMUSG00000005474	0	0	0	0
ENSMUSG00000005481	254.761	242.662	251.845	244.376
ENSMUSG00000005483	31.6896	29.9282	42.8098	43.0232
ENSMUSG00000005493	0.390873	0.526391	0.451817	0.305812
ENSMUSG00000005501	7.70575	7.87736	7.83632	7.83873
ENSMUSG00000005503	4.74448	2.04259	24.6571	25.2618
ENSMUSG00000005505	11.0045	9.76382	8.52413	10.2712
ENSMUSG00000005506	45.3551	44.8334	46.2624	46.2228
ENSMUSG00000005510	67.5074	67.464	63.872	63.5123
ENSMUSG00000005514	58.2265	53.5054	43.5744	53.7115
ENSMUSG00000005533	8.2155	8.40086	7.951	9.71657
ENSMUSG00000005534	6.96	6.18659	7.65715	6.08369
ENSMUSG00000005540	0.228082	0.162777	0.209446	0.221721
ENSMUSG00000005547	0	0	0	0
ENSMUSG00000005553	0.999939	1.45555	0.706095	0.731269
ENSMUSG00000005566	734.791	684.73	732.305	760.529
ENSMUSG00000005575	223.209	225.731	237.252	225.344
ENSMUSG00000005580	0.49097	0.620937	0.508819	0.612714
ENSMUSG00000005583	0.634737	0.450644	0.870964	1.02813
ENSMUSG00000005609	49.1811	48.5726	63.9028	73.5509
ENSMUSG00000005610	802.366	768.279	825.518	834.963
ENSMUSG00000005611	0.06716	0.141536	0.0112854	0.0148908
ENSMUSG00000005615	10.5737	11.0998	8.10002	9.6751
ENSMUSG00000005621	13.11	13.4301	19.2852	19.7777
ENSMUSG00000005625	255.598	255.558	249.702	242.762
ENSMUSG00000005628	0.179558	0.340425	0.240798	0.342912
ENSMUSG00000005640	0.155613	0.171992	0.0960525	0.0381366
ENSMUSG00000005649	0	0	0.0356255	0.0470087
ENSMUSG00000005656	112.837	113.765	117.362	118.164
ENSMUSG00000005667	166.814	194.691	77.5053	72.0776
ENSMUSG00000005672	20.4875	13.4035	46.7452	48.2856
ENSMUSG00000005674	40.0126	39.6967	30.1959	25.3741
ENSMUSG00000005677	0	0.0521471	0.111646	0.045146
ENSMUSG00000005681	0.290148	0.458215	0	0.17423
ENSMUSG00000005682	23.6265	23.6236	19.5473	18.5756
ENSMUSG00000005683	137.358	132.44	139.132	146.819
ENSMUSG00000005686	0.173799	0.132154	0.154329	0.154616
ENSMUSG00000005687	161.448	159.45	148.848	145.811
ENSMUSG00000005696	0	0.0593832	0.0690241	3.25105e-06
ENSMUSG00000005698	97.6178	90.1994	96.5667	97.308
ENSMUSG00000005699	14.8549	15.7483	8.94018	9.76441
ENSMUSG00000005705	0.329326	0.488853	0.341096	0.151999
ENSMUSG00000005716	0	0	0.0365735	0.0965164
ENSMUSG00000005732	335.043	325.564	314.284	300.574
ENSMUSG00000005763	0	0.239835	0.0842759	0.371677
ENSMUSG00000005774	6.83607	8.1096	7.9057	8.36778
ENSMUSG00000005779	433.5	424.472	425.905	396.146
ENSMUSG00000005800	0	0	0.0507662	0
ENSMUSG00000005802	2.54438	2.59657	2.81095	3.04429
ENSMUSG00000005803	1.67308	1.63722	1.36937	1.86661
ENSMUSG00000005804	39.9118	36.7558	33.0897	30.1686
ENSMUSG00000005813	54.5688	52.1489	61.7638	62.0964
ENSMUSG00000005846	382.086	392.313	360.778	341.651
ENSMUSG00000005864	0	0	0	0
ENSMUSG00000005871	10.92	12.1176	11.4451	11.5868
ENSMUSG00000005881	104.78	102.994	117.662	122.129
ENSMUSG00000005882	50.7579	53.0093	57.0828	48.517
ENSMUSG00000005883	0.443982	0.315496	0.182064	0.331574
ENSMUSG00000005886	11.4275	11.0613	12.4481	11.8427
ENSMUSG00000005891	0	0	0	0
ENSMUSG00000005892	321.1	237.19	105.761	77.3098
ENSMUSG00000005893	10.4986	9.43171	9.56636	10.084
ENSMUSG00000005897	7.79176	8.7455	7.27723	7.40875
ENSMUSG00000005899	4.37698	3.19099	3.3125	3.73961
ENSMUSG00000005907	10.4491	9.31936	10.0067	11.7707
ENSMUSG00000005917	0.0737867	0.0601452	0.252686	0.404554
ENSMUSG00000005936	5.09585	3.06254	5.74712	2.42664
ENSMUSG00000005947	0.3156	0.258313	0.327695	0.185555
ENSMUSG00000005949	8.53562	8.05495	10.1057	9.36896
ENSMUSG00000005950	0.336183	0.244931	0.102902	0.333609
ENSMUSG00000005951	0.449541	0.250522	0.249513	0.372168
ENSMUSG00000005952	0	0.12151	0.0131888	0.0705726
ENSMUSG00000005958	11.6052	11.2699	13.8871	14.1544
ENSMUSG00000005968	5.58276	6.91661	8.28873	7.75715
ENSMUSG00000005973	80.5695	75.3399	109.058	116.719
ENSMUSG00000005980	3.36277	2.66953	3.07899	3.24491
ENSMUSG00000005981	99.3345	103.043	84.2398	75.6903
ENSMUSG00000005982	13.916	12.9361	13.7148	15.3251
ENSMUSG00000005983	2.41668	3.10617	1.69546	2.32357
ENSMUSG00000005986	3.46139	3.85175	3.61011	3.51189
ENSMUSG00000005994	0	0.0499302	0.129712	0.123152
ENSMUSG00000006005	108.404	115.38	114.817	119.174
ENSMUSG00000006007	0	0	0	0
ENSMUSG00000006010	16.0631	19.2528	14.2029	11.8656
ENSMUSG00000006014	0.168777	0.0841101	0.240373	0.134276
ENSMUSG00000006019	8.59213	9.82345	7.71002	8.45472
ENSMUSG00000006021	15.1216	14.1785	14.0336	12.8695
ENSMUSG00000006024	75.4741	77.305	88.3285	84.9879
ENSMUSG00000006050	104.705	102.858	89.7172	89.0405
ENSMUSG00000006056	0.0694541	0.258168	0.46651	0.220968
ENSMUSG00000006057	326.072	312.711	309.236	286.659
ENSMUSG00000006058	79.6125	80.6703	80.4633	82.8336
ENSMUSG00000006095	88.0157	94.7187	99.1713	103.071
ENSMUSG00000006127	7.31484	7.37616	7.22853	6.14648
ENSMUSG00000006143	0.09606	0.0509703	0	0
ENSMUSG00000006154	0.910759	0.604759	0.369704	0.6813
ENSMUSG00000006169	0.333131	0.24203	0.462618	0.35779
ENSMUSG00000006179	0.169155	0.502383	0	0
ENSMUSG00000006191	14.9435	16.0967	12.1471	13.67
ENSMUSG00000006200	0	0	0	0
ENSMUSG00000006204	0	0	0	0
ENSMUSG00000006205	6.87988	6.06744	4.72428	4.53466
ENSMUSG00000006215	13.8222	12.1401	15.1828	15.2771
ENSMUSG00000006216	0.012541	0.0952888	0	0.0572165
ENSMUSG00000006218	1.86028	1.09925	1.08795	0.817456
ENSMUSG00000006219	19.4448	20.3393	35.1129	38.6287
ENSMUSG00000006221	0.0212806	0.00850949	0	0.029073
ENSMUSG00000006235	7.62859	6.82017	9.16486	10.1481
ENSMUSG00000006241	1.95477	2.74584	1.9468	1.48379
ENSMUSG00000006262	9.18598	8.28778	12.991	15.8566
ENSMUSG00000006269	0.0362359	0	0	0.0857606
ENSMUSG00000006270	0.507011	0.20178	6.04132	6.65731
ENSMUSG00000006273	118.416	110.953	141.333	145.403
ENSMUSG00000006276	38.5189	38.3504	37.7672	39.644
ENSMUSG00000006289	99.0207	115.98	97.1384	80.548
ENSMUSG00000006299	139.073	135.513	145.897	148.909
ENSMUSG00000006301	20.7726	20.686	27.7263	25.478
ENSMUSG00000006304	223.485	226.892	227.938	235.444
ENSMUSG00000006307	23.3842	22.7158	25.3573	25.8954
ENSMUSG00000006310	2.68299	2.41483	0.782918	1.07165
ENSMUSG00000006311	2.11337	1.75752	2.51119	1.11884
ENSMUSG00000006313	0.331448	0.510863	0.434782	0.422715
ENSMUSG00000006315	81.3654	86.976	96.943	86.5471
ENSMUSG00000006333	2764.94	2785.74	2670.94	2498.95
ENSMUSG00000006335	28.6829	32.5091	32.0309	28.2594
ENSMUSG00000006342	0.432581	0.527119	0.236714	0.453992
ENSMUSG00000006344	0.0293482	0.0799193	0.00674883	0.00930635
ENSMUSG00000006345	3.79466	3.27105	1.6831	0.946051
ENSMUSG00000006356	82.7969	82.3575	71.2299	96.9719
ENSMUSG00000006360	78.758	73.7144	104.351	105.368
ENSMUSG00000006362	0.254449	0.241554	0.238319	0.314516
ENSMUSG00000006369	23.9105	21.2096	31.9794	33.633
ENSMUSG00000006373	103.276	108.182	107.263	102.965
ENSMUSG00000006386	0.289268	0.223251	0.21059	0.284078
ENSMUSG00000006389	0	0	0.0103537	0.00910764
ENSMUSG00000006390	35.3216	34.7672	47.2301	53.9838
ENSMUSG00000006392	98.217	98.0856	101.133	96.2828
ENSMUSG00000006395	6.5984	9.49708	6.24303	5.08363
ENSMUSG00000006398	266.988	271.591	256.319	254.522
ENSMUSG00000006403	1.11039	1.28411	0.911105	0.882996
ENSMUSG00000006411	0.518087	0.410184	0.309456	0.357385
ENSMUSG00000006412	217.743	224.137	208.438	207.744
ENSMUSG00000006418	54.3821	55.7026	56.8735	61.2589
ENSMUSG00000006423	23.0654	24.2163	25.2185	23.5471
ENSMUSG00000006442	254.94	226.048	229.786	235.367
ENSMUSG00000006445	79.5809	59.1303	82.4248	88.1837
ENSMUSG00000006456	48.3015	47.7503	55.2213	59.4969
ENSMUSG00000006457	0.841942	0	0.733969	0
ENSMUSG00000006463	5.18703	5.75418	5.20118	5.42508
ENSMUSG00000006469	0.0685462	0	0	0
ENSMUSG00000006471	20.8986	17.0098	21.5354	22.5643
ENSMUSG00000006476	14.8942	14.9494	17.49	17.1143
ENSMUSG00000006494	46.2548	50.0014	19.2142	13.0881
ENSMUSG00000006498	422.309	397.311	488.814	515.059
ENSMUSG00000006517	75.895	77.1001	80.1722	95.0506
ENSMUSG00000006519	53.1352	46.5572	83.7857	78.2936
ENSMUSG00000006529	0	0	0	0.00432975
ENSMUSG00000006538	0.216117	0.254013	0.199264	0.234227
ENSMUSG00000006542	0.0208132	0.0875527	0.0323475	0.009481
ENSMUSG00000006546	0.17538	0.138868	0	0.0458147
ENSMUSG00000006567	3.40457	3.2959	2.84553	2.97189
ENSMUSG00000006570	0	0	0	0
ENSMUSG00000006574	0	0	0.00654055	0.0115067
ENSMUSG00000006575	4.13679	3.67807	5.74614	6.92787
ENSMUSG00000006576	5.66368	5.13646	5.04043	4.04894
ENSMUSG00000006585	63.8466	68.9052	56.9922	49.8533
ENSMUSG00000006586	0.619711	0.332564	0.866619	0.961401
ENSMUSG00000006587	3.69477	3.86902	5.14378	5.56093
ENSMUSG00000006589	213.463	203.182	207.298	210.549
ENSMUSG00000006599	53.3984	48.4292	54.9023	58.5452
ENSMUSG00000006611	0.272083	0.0774732	0.203041	0.0449141
ENSMUSG00000006641	16.7105	12.8601	19.2551	18.369
ENSMUSG00000006642	0.0139685	0.0111641	0.00725175	0.00637899
ENSMUSG00000006649	0.743809	0.297661	0.126841	0.289338
ENSMUSG00000006651	11.0785	10.456	11.4014	11.044
ENSMUSG00000006673	94.0852	90.4277	102.123	102.186
ENSMUSG00000006675	1.84559	2.1938	1.60416	2.16032
ENSMUSG00000006676	59.8803	57.3453	70.988	77.3351
ENSMUSG00000006678	22.091	23.0398	18.0252	18.6889
ENSMUSG00000006699	280.893	303.308	293.225	303.642
ENSMUSG00000006705	0.173	0.222573	0.332027	0.156703
ENSMUSG00000006711	0.883163	0.600925	0.0874473	0.110694
ENSMUSG00000006715	183.933	186.642	139.711	132.071
ENSMUSG00000006717	47.9225	51.9219	34.2117	32.3779
ENSMUSG00000006720	10.2924	10.3501	9.97664	9.01228
ENSMUSG00000006724	0.13351	0.17446	0.0777003	0.0886053
ENSMUSG00000006728	1150.47	1156.75	1125.2	1121.04
ENSMUSG00000006731	5.54183	4.82714	6.37514	6.57694
ENSMUSG00000006732	38.5268	40.5186	31.7684	32.244
ENSMUSG00000006736	69.4887	61.9976	76.5294	76.8209
ENSMUSG00000006740	110.939	110.408	104.18	102.843
ENSMUSG00000006763	24.8569	27.6058	25.1071	22.0487
ENSMUSG00000006764	0.0224618	0.0269093	0.0116526	0.0307505
ENSMUSG00000006777	0	0	0	0
ENSMUSG00000006782	8.09198	8.67766	8.51133	7.89365
ENSMUSG00000006784	4.14573	5.07055	1.37633	0.659623
ENSMUSG00000006800	48.4986	45.8974	56.2838	67.5848
ENSMUSG00000006906	4.11717	4.57458	5.06305	5.84588
ENSMUSG00000006920	7.68752	9.9228	5.56458	5.20217
ENSMUSG00000006930	7.57645	8.51298	5.57582	6.16857
ENSMUSG00000006931	9.62043	9.0957	12.885	14.3927
ENSMUSG00000006932	423.46	423.699	433.824	483.686
ENSMUSG00000006941	64.6372	67.0066	53.8891	50.6099
ENSMUSG00000006948	0.0512738	0.0817056	0.0265335	0.0233403
ENSMUSG00000006958	40.9761	37.83	5.64229	5.93458
ENSMUSG00000006998	252.077	241.25	248.813	262.731
ENSMUSG00000007021	2.26076	2.54082	1.38724	1.89265
ENSMUSG00000007029	156.328	165.024	138.283	137.566
ENSMUSG00000007030	0.392293	0.2645	0.242917	0.243418
ENSMUSG00000007033	1.59605	1.3561	1.19202	1.46861
ENSMUSG00000007034	0.928359	0.596034	0.234366	0.349161
ENSMUSG00000007035	1.75024	1.75576	1.73914	1.38473
ENSMUSG00000007036	15.9339	14.4712	18.1366	17.3537
ENSMUSG00000007038	14.9423	16.3117	14.4765	15.0317
ENSMUSG00000007039	100.351	104.747	123.899	125.695
ENSMUSG00000007041	179.231	178.57	228.386	245.307
ENSMUSG00000007050	166.171	161.272	148.832	144.851
ENSMUSG00000007080	27.9397	29.5218	22.9315	22.6161
ENSMUSG00000007097	1.02606	1.02551	0.642629	0.427232
ENSMUSG00000007107	0.00835372	0.0200252	0.026015	0
ENSMUSG00000007122	0.19758	0.241967	0.314296	0.368629
ENSMUSG00000007207	4.48185	4.97343	4.13268	5.95533
ENSMUSG00000007209	0	0.0748422	0	0
ENSMUSG00000007216	4.49906	4.22411	4.69074	4.31103
ENSMUSG00000007279	0.370923	0.2485	1.61002	2.0911
ENSMUSG00000007379	4.98228	3.53063	7.51465	8.94756
ENSMUSG00000007411	66.3301	67.5187	59.324	61.7304
ENSMUSG00000007415	190.074	185.962	188.465	189.487
ENSMUSG00000007440	0.0666447	0.0681844	0.397387	0.418069
ENSMUSG00000007457	0	0	0	0.0175714
ENSMUSG00000007458	101.209	102.826	94.5613	97.2186
ENSMUSG00000007476	13.2794	13.4317	12.1285	14.0839
ENSMUSG00000007564	234.143	240.156	216.082	229.589
ENSMUSG00000007570	11.1164	8.33391	6.29236	6.18335
ENSMUSG00000007591	0.0157595	0.11649	0	0.107549
ENSMUSG00000007594	3.32158	3.64649	1.48969	0.857279
ENSMUSG00000007610	32.7772	30.0123	29.0305	23.4875
ENSMUSG00000007613	23.1365	21.4976	27.9785	30.4772
ENSMUSG00000007617	25.2985	23.4833	20.88	17.934
ENSMUSG00000007646	12.0557	13.3879	6.74717	5.66571
ENSMUSG00000007653	0.108524	0.109025	0.592829	0.603673
ENSMUSG00000007655	6.00012	6.15004	14.3601	15.7703
ENSMUSG00000007656	289.956	288.574	296.16	292.845
ENSMUSG00000007659	58.7767	54.9556	69.0765	76.8174
ENSMUSG00000007682	0	0	0.00506888	0.0133765
ENSMUSG00000007721	70.7776	70.4037	65.4014	68.2143
ENSMUSG00000007739	436.678	446.134	468.351	445.587
ENSMUSG00000007777	42.752	44.5771	35.2162	35.9481
ENSMUSG00000007783	13.8843	14.649	10.5412	14.6645
ENSMUSG00000007805	1.07365	0.950769	1.53145	0.803943
ENSMUSG00000007812	23.3756	24.3609	23.127	19.7441
ENSMUSG00000007815	236.813	239.556	254.066	246.737
ENSMUSG00000007817	19.8775	16.1246	28.6481	35.7569
ENSMUSG00000007827	6.37161	7.18383	6.48842	6.33491
ENSMUSG00000007833	26.4984	28.6904	27.2816	28.7061
ENSMUSG00000007836	260.663	269.16	249.408	233.604
ENSMUSG00000007837	15.0445	16.0022	19.5132	18.2311
ENSMUSG00000007850	410.909	398.744	459.9	455.276
ENSMUSG00000007867	48.5295	52.6935	51.623	49.8597
ENSMUSG00000007872	48.8046	40.7152	92.6319	104.272
ENSMUSG00000007877	0.0712522	0.0566767	0.0736176	0.0647582
ENSMUSG00000007880	63.2703	58.5709	79.4413	88.3094
ENSMUSG00000007888	7.43085	6.76101	10.3873	12.3392
ENSMUSG00000007891	147.279	142.676	231.277	246.128
ENSMUSG00000007892	4923.06	5047.85	4626.99	4178.08
ENSMUSG00000007907	0	0	0	0.018862
ENSMUSG00000007908	1.81936	2.55236	3.29672	3.12945
ENSMUSG00000007944	0.070429	0.229273	0.0572679	0.218659
ENSMUSG00000007946	3.00998	2.06203	2.86282	2.76913
ENSMUSG00000007950	21.575	23.0799	20.7182	20.4292
ENSMUSG00000007987	29.4829	26.939	22.8397	22.5825
ENSMUSG00000007989	0.0596375	0	0	0
ENSMUSG00000008028	3.96509	4.55395	3.59642	2.86333
ENSMUSG00000008035	69.0093	86.4506	68.7064	65.2282
ENSMUSG00000008036	153.068	152.944	170.148	169.378
ENSMUSG00000008090	11.079	8.44824	17.5531	21.104
ENSMUSG00000008129	0.849821	1.22014	0.852025	0.673171
ENSMUSG00000008136	13.0714	10.5671	25.4797	26.825
ENSMUSG00000008140	9.26566	7.38925	6.31602	6.38749
ENSMUSG00000008153	6.23019	6.26104	2.61836	3.12914
ENSMUSG00000008167	19.6776	20.0389	29.4436	30.5685
ENSMUSG00000008193	0.128295	0.279154	0.243668	0.0480789
ENSMUSG00000008200	45.7997	46.03	44.8113	45.8894
ENSMUSG00000008206	35.272	34.8189	46.0535	48.734
ENSMUSG00000008226	14.5923	13.5183	11.8503	11.5454
ENSMUSG00000008301	73.4446	73.5795	71.6007	76.5433
ENSMUSG00000008305	25.1977	26.2116	20.2491	22.8208
ENSMUSG00000008307	1.10044	1.48744	1.54334	1.76265
ENSMUSG00000008318	13.6914	7.46945	41.448	41.8947
ENSMUSG00000008333	145.717	144.393	136.048	140.083
ENSMUSG00000008348	1221.32	1201.12	1701.01	1933.47
ENSMUSG00000008373	123.756	119.31	108.086	107.104
ENSMUSG00000008384	22.1441	24.9951	17.9975	22.7962
ENSMUSG00000008398	4.05756	4.10699	8.80565	16.1793
ENSMUSG00000008429	17.9828	18.6939	17.7678	18.6195
ENSMUSG00000008435	17.2532	15.3868	17.3205	16.3443
ENSMUSG00000008438	0.0402432	0.0321473	0.0522032	0.0642886
ENSMUSG00000008450	162.797	175.085	174.475	191.022
ENSMUSG00000008461	7.92003	11.4031	1.30362	1.25062
ENSMUSG00000008475	100.313	103.688	126.243	126.078
ENSMUSG00000008489	15.4622	12.7606	16.3161	17.4001
ENSMUSG00000008496	0.655581	0.959212	0.448199	0.369769
ENSMUSG00000008540	6.0088	5.58619	11.8118	10.1045
ENSMUSG00000008575	1.14201	0.415728	0.634878	1.04848
ENSMUSG00000008590	0.012311	0.00983067	0	0.0112339
ENSMUSG00000008601	14.4825	16.6991	9.8705	10.6944
ENSMUSG00000008604	74.0727	72.0999	81.1382	82.4863
ENSMUSG00000008658	0.828708	0.422699	1.30582	0.945782
ENSMUSG00000008668	42.5668	53.9359	51.1566	46.131
ENSMUSG00000008682	1519.29	1641.41	1510.2	1443.36
ENSMUSG00000008683	2371.65	2442.19	2430.63	2185.25
ENSMUSG00000008690	106.39	118.132	107.36	100.664
ENSMUSG00000008730	21.96	22.4976	21.7039	22.9172
ENSMUSG00000008734	9.62282	7.52763	6.91514	5.44687
ENSMUSG00000008763	26.4026	25.1887	29.2628	29.5727
ENSMUSG00000008789	0	0	0	0
ENSMUSG00000008813	0	0	0	0
ENSMUSG00000008822	29.3801	36.2733	22.4008	21.9701
ENSMUSG00000008843	0	0	0	0
ENSMUSG00000008845	0.0130785	0.0156456	0.0271112	0.0290912
ENSMUSG00000008855	30.6569	32.1778	38.4968	38.772
ENSMUSG00000008859	57.823	68.2006	61.0234	72.6717
ENSMUSG00000008874	0	0	0	0
ENSMUSG00000008892	235.518	247.204	239.472	231.408
ENSMUSG00000008932	0.0237803	0.010021	0.00106061	0
ENSMUSG00000008958	70.7797	66.2946	83.9165	75.2256
ENSMUSG00000008976	47.7561	48.2117	46.2146	49.4513
ENSMUSG00000008999	19.2071	19.1665	9.10388	10.7257
ENSMUSG00000009013	834.348	813.24	919.917	930.107
ENSMUSG00000009030	52.8483	51.8723	54.3109	52.2202
ENSMUSG00000009047	0	0	0	0
ENSMUSG00000009070	0.0797519	0.220043	0	0
ENSMUSG00000009073	66.2633	60.7463	62.8317	59.4923
ENSMUSG00000009075	2.94348	2.29792	4.97445	3.04011
ENSMUSG00000009076	31.4308	31.3591	26.3291	25.0629
ENSMUSG00000009079	400.885	426.909	350.795	343.239
ENSMUSG00000009090	40.8979	39.9248	43.0609	43.6918
ENSMUSG00000009092	2.40243	1.97109	3.44034	5.11345
ENSMUSG00000009093	0.107997	0.0555333	0.0743832	0
ENSMUSG00000009108	2.49658	2.45137	2.09672	2.1502
ENSMUSG00000009112	46.6801	39.7342	46.5581	41.38
ENSMUSG00000009114	0.163876	0.0842215	0.0912218	0.0708904
ENSMUSG00000009115	0.023797	0.0247686	0.0739111	0.028301
ENSMUSG00000009145	1.54325	2.13033	1.97389	1.40334
ENSMUSG00000009185	0	0	0	0
ENSMUSG00000009207	15.9049	18.4812	15.4679	17.2303
ENSMUSG00000009210	0.158058	0.108468	0.0303954	0
ENSMUSG00000009214	0.0456216	0.0181832	0	0
ENSMUSG00000009216	2.23453	2.23526	2.23688	2.13013
ENSMUSG00000009246	1.62792	1.83611	1.31099	1.77768
ENSMUSG00000009248	3.3577	2.30336	0.857746	1.00017
ENSMUSG00000009281	0.107484	0	0.0466224	0.0155199
ENSMUSG00000009291	34.4309	34.8493	37.2776	41.7892
ENSMUSG00000009292	1.65731	1.51528	1.47438	0.775388
ENSMUSG00000009293	42.4812	37.3311	48.9185	50.4312
ENSMUSG00000009350	0.0230202	0.02963	0	0.0562196
ENSMUSG00000009356	1.53091	1.69636	2.45844	1.79941
ENSMUSG00000009376	4.08002	3.94422	4.79984	3.51982
ENSMUSG00000009378	0.269852	0.170266	0.169584	0.31132
ENSMUSG00000009394	0.264785	0.256031	0.409956	0.644098
ENSMUSG00000009406	14.0092	13.47	14.7882	15.9663
ENSMUSG00000009418	9.48928	6.25044	11.0369	10.5473
ENSMUSG00000009470	138.444	126.607	144.692	142.161
ENSMUSG00000009471	0.0163283	0.0521193	0.0846321	0.0893359
ENSMUSG00000009487	0.0390622	0.154744	0.03479	0.137181
ENSMUSG00000009535	84.638	87.8848	80.4827	78.1014
ENSMUSG00000009545	0.0202437	0.110141	0.0838844	0.0553418
ENSMUSG00000009549	166.77	162.125	158.546	161.324
ENSMUSG00000009551	0.0875078	0.232272	0.498908	0.10616
ENSMUSG00000009555	96.5594	93.0813	110.245	110.481
ENSMUSG00000009563	60.191	55.3091	72.223	64.8322
ENSMUSG00000009566	40.0858	37.5766	38.9275	36.7013
ENSMUSG00000009569	5.08105	4.72301	6.07593	7.07979
ENSMUSG00000009575	155.181	154.856	145.398	152.086
ENSMUSG00000009580	0	0	0	0
ENSMUSG00000009585	26.081	24.5367	42.33	48.1388
ENSMUSG00000009588	0	0.0198355	0.0386403	0
ENSMUSG00000009596	0.164525	0.201398	0.0162349	0.0799893
ENSMUSG00000009614	0.0462875	0.110274	0.430936	0.642993
ENSMUSG00000009621	17.9162	17.8597	20.7466	21.4721
ENSMUSG00000009628	4.14847	4.56442	2.46806	2.32094
ENSMUSG00000009630	138.234	132.256	142.096	154.499
ENSMUSG00000009633	5.65855	7.14031	2.00196	0.934427
ENSMUSG00000009640	37.7194	39.1316	32.6469	32.5744
ENSMUSG00000009646	0.294147	0.28055	0.0932671	0.378991
ENSMUSG00000009647	10.7808	12.3643	10.8311	12.9286
ENSMUSG00000009654	0.110163	0.0259475	0.0449444	0.118606
ENSMUSG00000009670	0.280892	0.321839	0.0650384	0.032692
ENSMUSG00000009681	13.8047	13.1324	16.3548	19.1132
ENSMUSG00000009687	2.15557	3.0213	1.5877	2.05249
ENSMUSG00000009731	1.57573	2.11592	1.29592	1.35272
ENSMUSG00000009734	0.136879	0.219055	1.35053	0.745621
ENSMUSG00000009739	15.763	17.3771	12.8963	13.1076
ENSMUSG00000009741	64.6646	61.178	68.5467	64.6253
ENSMUSG00000009772	9.81959	9.8878	7.80547	7.19846
ENSMUSG00000009828	15.2983	13.8444	17.4369	15.5573
ENSMUSG00000009863	137.381	148.452	123.876	120.619
ENSMUSG00000009876	0.798337	0.356403	0.205731	0.271429
ENSMUSG00000009894	53.7574	56.4096	43.5477	49.004
ENSMUSG00000009900	0.0532224	0.0765203	0.0883619	0.116591
ENSMUSG00000009905	7.04956	7.3226	8.90136	9.56443
ENSMUSG00000009907	77.4573	69.8641	84.4023	80.8857
ENSMUSG00000009927	2908.26	2897.3	3036.28	2727.19
ENSMUSG00000009941	0.115717	0.254648	0.400442	0.0351941
ENSMUSG00000009995	19.1149	23.7235	19.1491	15.3444
ENSMUSG00000010021	0.199318	0.396116	0.20826	0.361343
ENSMUSG00000010025	19.3354	21.1853	13.4677	15.6687
ENSMUSG00000010044	1.41534	2.18619	0.557683	0.516734
ENSMUSG00000010045	26.3692	23.4792	28.1397	27.6638
ENSMUSG00000010047	46.9411	44.9826	62.3979	66.5092
ENSMUSG00000010048	79.4873	73.4316	69.0115	62.8712
ENSMUSG00000010051	4.87319	5.08541	6.17125	6.08739
ENSMUSG00000010054	38.5937	34.7429	40.4394	39.4491
ENSMUSG00000010057	11.5168	12.2218	10.4485	10.5907
ENSMUSG00000010064	13.6266	13.3163	3.41419	2.99132
ENSMUSG00000010066	2.50272	2.17949	1.75565	2.13024
ENSMUSG00000010067	26.2515	25.5689	32.0359	34.7208
ENSMUSG00000010080	0.566007	0.57005	0.509025	0.298285
ENSMUSG00000010086	0.108899	0.00755435	0	0.0345311
ENSMUSG00000010095	321.268	358.748	229.119	225.971
ENSMUSG00000010097	81.1654	78.5769	86.1467	81.8098
ENSMUSG00000010110	35.9696	36.119	46.8602	48.0827
ENSMUSG00000010122	0.212334	0.400705	0.043662	0.0714445
ENSMUSG00000010136	10.0495	11.4933	3.84997	3.91998
ENSMUSG00000010142	0.115611	0.0448372	0.0479781	0.0422039
ENSMUSG00000010154	7.17892	7.79048	3.85573	3.46162
ENSMUSG00000010175	1.43405	0.844568	1.2123	1.35489
ENSMUSG00000010205	84.4714	84.4384	77.8064	84.8446
ENSMUSG00000010277	82.3164	78.8989	76.8758	79.3404
ENSMUSG00000010290	15.536	17.2778	14.4388	13.4054
ENSMUSG00000010307	1.01407	1.2602	1.37858	1.78869
ENSMUSG00000010311	3.93185	2.40467	10.22	13.3267
ENSMUSG00000010342	0.307816	0.236482	0.514514	0.159257
ENSMUSG00000010358	14.5111	11.5717	14.7849	15.5177
ENSMUSG00000010362	19.7335	22.855	10.6618	10.0542
ENSMUSG00000010376	12.1463	10.5326	15.2551	11.3949
ENSMUSG00000010392	22.8849	23.5399	21.8945	25.4233
ENSMUSG00000010406	254.934	256.297	268.842	239.249
ENSMUSG00000010435	0	0	0	0
ENSMUSG00000010453	23.044	22.4716	24.3783	23.9316
ENSMUSG00000010461	0.835633	1.02045	1.8832	1.85614
ENSMUSG00000010476	0.17274	0.121664	0.0959812	0.127336
ENSMUSG00000010505	0.00558903	0.0133624	0.00579689	0.0101949
ENSMUSG00000010517	39.3409	44.8352	37.4193	37.1602
ENSMUSG00000010529	0.608935	0.717113	0.301371	0.168702
ENSMUSG00000010538	11.8325	10.8266	11.2412	8.8334
ENSMUSG00000010554	40.2055	37.5286	41.6847	36.7358
ENSMUSG00000010601	0.0219205	0.0349523	0	0
ENSMUSG00000010607	44.7307	48.5578	33.4756	28.5645
ENSMUSG00000010608	139.533	135.755	135.968	134.736
ENSMUSG00000010609	9.64713	10.1308	8.66319	8.69195
ENSMUSG00000010651	1.58986	1.52785	1.66858	1.18686
ENSMUSG00000010660	4.91003	5.07375	4.60825	6.17717
ENSMUSG00000010721	2.94906	2.53278	2.3873	2.78346
ENSMUSG00000010751	15.3912	13.6334	9.3835	9.24303
ENSMUSG00000010755	140.137	157.3	81.9255	73.5794
ENSMUSG00000010760	9.70123	9.84277	19.2353	11.6286
ENSMUSG00000010796	0	0	0	0
ENSMUSG00000010797	0.0264692	0.0316996	0.301988	0.446764
ENSMUSG00000010803	0.0815217	0.0466019	0.214888	0.251903
ENSMUSG00000010825	0.0671343	0.0894197	0.078306	0.0544992
ENSMUSG00000010841	0	0.192242	0.494933	0
ENSMUSG00000010911	37.6898	36.1855	36.8091	34.3505
ENSMUSG00000010914	30.7831	29.7538	29.0833	30.2248
ENSMUSG00000010936	31.3812	28.3597	32.8062	35.0198
ENSMUSG00000011008	0.0942928	0.113078	0.195705	0.128482
ENSMUSG00000011034	0.0490389	0.0671888	0.0218216	0.115172
ENSMUSG00000011096	70.1136	61.7101	72.6066	79.6579
ENSMUSG00000011114	139.086	137.687	158.019	144.526
ENSMUSG00000011118	0.0116839	0	0.0121216	0.0426509
ENSMUSG00000011148	4.07297	4.34819	5.82559	3.8988
ENSMUSG00000011154	0.68671	0.435099	0.245736	0.197722
ENSMUSG00000011158	18.0098	17.3314	22.876	21.9073
ENSMUSG00000011171	0	0	0.0712526	0.165223
ENSMUSG00000011179	780.622	790.312	533.615	505.827
ENSMUSG00000011254	50.4992	46.4108	40.742	44.9213
ENSMUSG00000011256	28.4608	22.9347	29.3886	30.5834
ENSMUSG00000011257	213.208	206.98	184.688	184.962
ENSMUSG00000011263	1.23707	1.02518	0.267852	0.425417
ENSMUSG00000011267	4.62783	4.83477	5.45501	5.67734
ENSMUSG00000011305	2.60255	2.12725	2.09764	1.64276
ENSMUSG00000011306	30.5183	30.7593	27.2395	27.8696
ENSMUSG00000011349	0.0571969	0.0912438	0	0
ENSMUSG00000011382	4.93608	6.11988	5.18663	4.21541
ENSMUSG00000011427	5.83582	4.83128	5.89046	6.04021
ENSMUSG00000011463	0.0759738	0.107351	0.254742	0.178073
ENSMUSG00000011486	0.267273	0.0626744	0.337698	0.167101
ENSMUSG00000011589	10.5535	9.67664	6.53007	6.87706
ENSMUSG00000011632	0.164904	0.327656	0.8086	0.52411
ENSMUSG00000011658	11.7418	16.7363	9.37222	7.52992
ENSMUSG00000011751	1.59469	2.00926	1.29091	1.28495
ENSMUSG00000011831	21.4487	21.2708	19.8853	19.2391
ENSMUSG00000011832	2.09872	2.238	3.3627	3.7509
ENSMUSG00000011837	20.2355	19.6633	22.541	18.6445
ENSMUSG00000011877	40.4888	38.4461	45.468	50.105
ENSMUSG00000011884	36.6372	38.2471	31.7402	33.3869
ENSMUSG00000011958	69.7886	69.8253	84.4832	80.6248
ENSMUSG00000011960	24.7266	19.2267	23.4417	24.38
ENSMUSG00000012042	0	0	0	0.035266
ENSMUSG00000012076	15.9561	17.6082	20.4526	20.4937
ENSMUSG00000012117	18.2682	19.2649	17.896	17.9499
ENSMUSG00000012123	12.4032	13.7635	11.0168	8.09203
ENSMUSG00000012126	1.81963	2.56205	0.753387	0.977138
ENSMUSG00000012187	0.211158	0.752697	0.0910769	0.0400543
ENSMUSG00000012211	0.156196	0.0780775	0.101407	0
ENSMUSG00000012282	23.5872	20.5243	5.08539	3.56272
ENSMUSG00000012296	2.13799	1.46601	2.00923	2.3323
ENSMUSG00000012350	0.824582	0.61856	0.619762	0.937412
ENSMUSG00000012396	56.7042	47.7138	105.806	87.3025
ENSMUSG00000012405	705.905	685.277	678.007	634.908
ENSMUSG00000012422	25.5113	25.7133	22.9002	24.5692
ENSMUSG00000012428	0.0461845	0.00737967	0.124631	0.303594
ENSMUSG00000012429	41.1644	46.8506	35.61	33.1107
ENSMUSG00000012443	37.8281	38.6912	31.3646	31.5153
ENSMUSG00000012483	127.7	140.388	114.309	102.911
ENSMUSG00000012519	0.849751	0.536787	2.30208	1.90666
ENSMUSG00000012520	0.0581949	0	0.634155	0.265635
ENSMUSG00000012535	99.308	102.644	86.6547	90.283
ENSMUSG00000012609	12.8765	13.4921	11.5178	11.6194
ENSMUSG00000012640	9.37498	8.66063	8.29935	9.85428
ENSMUSG00000012705	0.118649	0.15784	0.122807	0.0721466
ENSMUSG00000012777	0	0.0343258	0.0668844	0
ENSMUSG00000012819	0.148355	0.214754	0.664597	0.86772
ENSMUSG00000012848	2308.85	2312.8	2227.08	2106.48
ENSMUSG00000012889	0.185311	0.128698	0.0604382	0.0758205
ENSMUSG00000013033	37.0417	32.405	35.5798	42.3061
ENSMUSG00000013076	16.1408	15.0637	16.5828	19.5421
ENSMUSG00000013083	0.661424	0.652501	0.505714	0.443748
ENSMUSG00000013089	89.6119	88.9436	70.217	77.2134
ENSMUSG00000013091	1.19717	1.61656	1.86015	1.36215
ENSMUSG00000013150	10.7719	10.1762	10.7136	11.3913
ENSMUSG00000013155	22.5522	26.3682	16.7476	13.8032
ENSMUSG00000013158	0.119463	0.0713369	0.154438	0.128905
ENSMUSG00000013160	59.476	60.1765	77.2896	83.073
ENSMUSG00000013236	40.3715	41.4984	45.5036	44.7185
ENSMUSG00000013275	8.36776	8.23047	7.6686	8.14686
ENSMUSG00000013338	0.172351	0.060696	0.0294909	0.0159928
ENSMUSG00000013353	0.0408869	0	0.0348635	0.0219711
ENSMUSG00000013367	6.07864	5.3036	4.19762	5.85074
ENSMUSG00000013415	137.524	131.843	116.999	118.012
ENSMUSG00000013418	1.54824	1.05061	1.05126	1.02208
ENSMUSG00000013419	10.6114	9.13117	13.0428	15.7692
ENSMUSG00000013465	47.901	48.2575	47.2533	46.3716
ENSMUSG00000013483	0.074061	0.0480495	0.0532618	0.0311374
ENSMUSG00000013495	6.19328	8.42251	5.1843	4.82599
ENSMUSG00000013523	4.97234	3.66248	2.07281	0.986979
ENSMUSG00000013539	1.01293	1.08796	1.51375	0.962529
ENSMUSG00000013584	0.434859	0.452407	0.560376	0.937777
ENSMUSG00000013593	184.392	179.974	185.383	173.828
ENSMUSG00000013611	0.318751	0.502874	0.0789874	0.115802
ENSMUSG00000013622	34.4349	29.2213	26.4152	26.0602
ENSMUSG00000013629	116.855	116.154	100.114	100.671
ENSMUSG00000013643	0.0299959	0	0	0
ENSMUSG00000013646	23.1492	22.4664	25.4807	23.1374
ENSMUSG00000013653	0	0	0	0
ENSMUSG00000013663	32.9911	35.9211	32.2645	35.9452
ENSMUSG00000013668	0.0166745	0.0275605	0.0172843	0.0152042
ENSMUSG00000013698	51.8859	51.7382	49.8097	58.0597
ENSMUSG00000013701	333.275	319.123	321.508	300.715
ENSMUSG00000013707	0.0581536	0.0694618	0	0.132282
ENSMUSG00000013736	72.9093	73.9824	68.4436	63.542
ENSMUSG00000013766	0.0569502	0.0907083	0.0493905	0
ENSMUSG00000013787	61.2779	61.3441	60.6525	58.965
ENSMUSG00000013822	127.164	127.82	127.79	112.957
ENSMUSG00000013833	21.5879	22.6484	23.2396	26.2127
ENSMUSG00000013846	1.11413	0.860911	2.16763	3.37084
ENSMUSG00000013858	62.1155	61.4156	60.6958	58.2006
ENSMUSG00000013878	8.70491	8.43776	8.20089	8.29433
ENSMUSG00000013921	23.0571	27.5374	25.96	30.1142
ENSMUSG00000013928	0.0950384	0.189488	0.0978739	0.178797
ENSMUSG00000013936	0.509053	0.734054	0.216441	0.334385
ENSMUSG00000013973	40.1316	34.1717	42.9114	45.0194
ENSMUSG00000013974	0	0	0	0
ENSMUSG00000013997	35.6341	40.184	29.1658	25.1557
ENSMUSG00000014030	0.110572	0.00562272	0.0621604	0.00963841
ENSMUSG00000014039	5.23256	5.50021	6.83873	5.86437
ENSMUSG00000014074	27.4817	30.2372	23.4025	21.6288
ENSMUSG00000014075	18.1609	22.0396	7.01616	8.15266
ENSMUSG00000014077	47.1931	46.7391	51.5878	53.734
ENSMUSG00000014104	0	0	0	0
ENSMUSG00000014158	0.274959	0.342797	0.181954	0.268168
ENSMUSG00000014177	22.2609	22.8987	22.6851	22.0106
ENSMUSG00000014195	175.899	174.116	191.583	195.9
ENSMUSG00000014198	0.0519057	0.519923	0.393543	0.243576
ENSMUSG00000014226	208.507	204.054	212.817	193.36
ENSMUSG00000014232	13.492	14.0289	13.1658	12.4436
ENSMUSG00000014243	26.1579	29.6711	23.7541	22.5073
ENSMUSG00000014245	10.8669	10.4952	7.02066	6.44598
ENSMUSG00000014294	194.169	205.996	206.037	194.378
ENSMUSG00000014301	35.956	52.9629	44.9917	52.9602
ENSMUSG00000014303	17.202	16.6413	16.0633	18.2254
ENSMUSG00000014313	454.541	443.507	436.198	424.383
ENSMUSG00000014329	4.4389	3.96888	4.24348	5.61502
ENSMUSG00000014349	73.0037	72.8032	78.9452	78.9877
ENSMUSG00000014351	0.191289	0.457691	0.29724	0.691866
ENSMUSG00000014353	6.04719	5.99039	7.04024	6.47594
ENSMUSG00000014355	64.5817	62.2579	61.7237	60.4161
ENSMUSG00000014361	2.88786	2.77606	1.81227	2.30811
ENSMUSG00000014402	118.974	117.063	133.753	139.927
ENSMUSG00000014418	10.2243	11.0939	10.2879	10.3392
ENSMUSG00000014444	26.6264	26.0673	25.7631	24.0075
ENSMUSG00000014470	12.5758	14.4319	15.0224	14.9852
ENSMUSG00000014498	7.46404	7.86083	9.66189	10.6967
ENSMUSG00000014504	154.412	145.521	144.949	135.98
ENSMUSG00000014529	0.0799746	0	0	0.0217392
ENSMUSG00000014542	0	0	0	0.0575237
ENSMUSG00000014543	0	0	0	0
ENSMUSG00000014550	17.8297	16.1837	26.3644	28.9195
ENSMUSG00000014551	66.7509	67.3946	63.5165	56.7393
ENSMUSG00000014554	25.5716	28.0785	19.5458	18.7273
ENSMUSG00000014592	22.9376	27.2024	24.6478	16.2511
ENSMUSG00000014599	11.6733	11.5316	14.6535	15.4424
ENSMUSG00000014601	37.658	37.3842	36.3126	33.423
ENSMUSG00000014602	19.2763	19.0776	16.9706	20.4693
ENSMUSG00000014603	0.291659	0.0517214	0.151175	0.65013
ENSMUSG00000014606	74.8056	79.2971	73.2147	70.2664
ENSMUSG00000014609	0	0.0620286	0.0201442	0
ENSMUSG00000014633	25.0639	28.1073	22.0745	17.9878
ENSMUSG00000014668	41.2349	41.7741	43.5128	43.339
ENSMUSG00000014686	0.0857364	0.0451233	0	0.103124
ENSMUSG00000014704	0.0172062	0.0137284	0.160504	0.203938
ENSMUSG00000014725	0.0443087	0.0923828	0.041338	0.0635889
ENSMUSG00000014747	0.180467	0.0702178	0.145945	0.385143
ENSMUSG00000014748	30.5803	25.7873	27.9328	31.2391
ENSMUSG00000014767	50.6999	56.2999	45.7458	43.6725
ENSMUSG00000014771	59.547	60.2171	63.1767	60.7285
ENSMUSG00000014773	1.60522	1.13744	3.61023	4.51838
ENSMUSG00000014776	1.98514	2.08184	2.3158	2.9465
ENSMUSG00000014778	10.5758	11.2055	11.5028	13.4428
ENSMUSG00000014782	0.673894	0.860855	0.861076	0.455532
ENSMUSG00000014786	5.43019	6.29087	4.32754	3.32361
ENSMUSG00000014791	3.52491	4.72181	4.09084	4.22975
ENSMUSG00000014837	10.4011	10.4382	14.0289	14.5291
ENSMUSG00000014846	20.0909	19.4061	8.76678	8.16989
ENSMUSG00000014850	24.6405	25.3652	24.3749	22.5934
ENSMUSG00000014852	0.10357	0.0594313	0.0872333	0.0692607
ENSMUSG00000014856	47.9488	42.7796	54.6091	55.2355
ENSMUSG00000014859	154.174	147.487	125.055	125.859
ENSMUSG00000014867	106.076	97.9302	134.902	142.565
ENSMUSG00000014873	61.9626	60.5266	65.642	63.6926
ENSMUSG00000014905	5.99677	6.35171	8.1698	7.72357
ENSMUSG00000014907	54.2371	54.8158	42.9663	39.8812
ENSMUSG00000014932	23.9953	24.3122	25.0613	23.9447
ENSMUSG00000014956	167.996	187.924	160.89	150.722
ENSMUSG00000014959	102.302	92.3198	108.844	113.538
ENSMUSG00000014980	51.519	45.1749	46.323	44.4729
ENSMUSG00000015001	0.0960603	0.355873	0.065836	0.0175103
ENSMUSG00000015002	45.0515	46.5857	37.1208	35.9796
ENSMUSG00000015013	20.9102	20.9407	25.1522	23.8886
ENSMUSG00000015016	11.1086	13.0216	10.2348	7.20519
ENSMUSG00000015023	62.115	59.3849	70.6158	70.7636
ENSMUSG00000015027	5.10117	4.7439	4.59816	4.29291
ENSMUSG00000015053	0.714128	0.267461	0.523559	0.655336
ENSMUSG00000015083	3.09002	3.63264	1.81313	1.95441
ENSMUSG00000015085	0.453605	0.411947	0.398413	0.579396
ENSMUSG00000015087	66.4263	76.5638	59.1249	58.4485
ENSMUSG00000015090	0.527483	0.267295	0.142041	0
ENSMUSG00000015092	293.466	289.998	279.643	272.248
ENSMUSG00000015093	0.481998	0.378521	0.601884	0.168395
ENSMUSG00000015094	16.6119	18.8803	21.4579	22.5224
ENSMUSG00000015095	25.1306	26.6867	22.7789	26.6695
ENSMUSG00000015112	52.5547	54.9196	56.3152	53.6324
ENSMUSG00000015120	627.633	627.33	645.063	614.658
ENSMUSG00000015126	50.6281	52.1907	47.2589	44.2814
ENSMUSG00000015127	10.3456	10.447	10.7088	11.9111
ENSMUSG00000015133	3.04617	2.63924	4.58975	5.88408
ENSMUSG00000015134	1.24085	0.706713	2.0581	1.35213
ENSMUSG00000015143	147.187	141.934	157.789	166.5
ENSMUSG00000015149	21.1506	21.1991	20.6203	22.7115
ENSMUSG00000015165	430.98	448.166	402.87	409.426
ENSMUSG00000015176	154.457	149.003	140.206	136.347
ENSMUSG00000015189	10.5561	8.38793	8.68498	13.1824
ENSMUSG00000015202	13.5861	13.7377	12.8106	11.7835
ENSMUSG00000015214	3.43217	3.65717	3.22908	3.85349
ENSMUSG00000015217	164.32	158.16	230.935	232.591
ENSMUSG00000015222	5.98721	7.18959	7.40295	8.35658
ENSMUSG00000015224	0.0692089	0.101613	0.260612	0.196734
ENSMUSG00000015242	0	0	0	0
ENSMUSG00000015243	0.201912	0.183312	1.03766	1.83238
ENSMUSG00000015247	22.9848	24.1139	29.5396	29.3169
ENSMUSG00000015289	77.1281	83.7182	78.8799	75.1735
ENSMUSG00000015290	41.3669	39.659	38.4209	36.154
ENSMUSG00000015291	60.7139	64.2254	63.2434	68.4881
ENSMUSG00000015305	12.2717	12.7035	15.927	17.0765
ENSMUSG00000015312	26.1163	34.1643	21.4023	24.2961
ENSMUSG00000015314	0.0595544	0.0752796	0.0154419	0.0544043
ENSMUSG00000015316	0.0728111	0.0898524	0.0949136	0.0931643
ENSMUSG00000015335	46.3606	44.8258	56.6521	60.7466
ENSMUSG00000015337	16.7181	16.4729	16.8128	15.1943
ENSMUSG00000015340	0.137541	0.0990076	0.00624502	0.00549341
ENSMUSG00000015341	83.9365	86.9399	87.7852	82.5245
ENSMUSG00000015342	1.13639	1.08197	1.37697	1.33908
ENSMUSG00000015354	4.48832	3.55544	6.13621	5.11726
ENSMUSG00000015355	0	0	0	0.0669994
ENSMUSG00000015357	27.3883	25.6724	21.5681	23.4816
ENSMUSG00000015363	35.2533	36.3307	33.3044	31.6598
ENSMUSG00000015365	0.0253769	0.0113482	0	0
ENSMUSG00000015396	0.222114	0.0668452	0.460695	0.240617
ENSMUSG00000015401	0.177311	0.141281	0.0262174	0.161436
ENSMUSG00000015405	0.0169545	0	0	0.00774062
ENSMUSG00000015452	1.62385	1.44552	1.68193	1.68332
ENSMUSG00000015461	33.6557	32.7786	30.6474	29.7676
ENSMUSG00000015467	0.902759	0.928597	1.28375	0.561664
ENSMUSG00000015468	3.0871	2.2431	3.4009	6.39846
ENSMUSG00000015474	33.2997	36.3557	38.9988	38.5224
ENSMUSG00000015476	0.117843	0.136928	0.245453	0.104706
ENSMUSG00000015478	59.8096	59.803	60.076	58.6925
ENSMUSG00000015484	0.267306	0.2967	0.948205	1.44439
ENSMUSG00000015488	29.9198	29.7479	36.4524	37.2667
ENSMUSG00000015501	2.12558	1.85625	2.26287	2.32277
ENSMUSG00000015519	0	0.0172841	0	0
ENSMUSG00000015522	30.1377	29.7831	27.4973	27.8473
ENSMUSG00000015536	29.3671	28.1667	28.0868	27.0139
ENSMUSG00000015542	19.0864	18.0466	18.2097	14.5987
ENSMUSG00000015568	5.20458	7.15051	3.77464	2.67239
ENSMUSG00000015575	0.376441	0.589321	0.46092	0.542416
ENSMUSG00000015579	0.0203937	0.016263	0.274637	0.167251
ENSMUSG00000015597	2.72402	3.0273	4.88861	3.82734
ENSMUSG00000015599	0.117656	0.13301	0.109581	0.311421
ENSMUSG00000015619	0.883628	0.780019	3.12954	5.16661
ENSMUSG00000015627	0.115406	0.078043	0.0552627	0.194509
ENSMUSG00000015647	46.8314	48.4724	49.0751	55.1615
ENSMUSG00000015652	10.2307	8.64983	8.67003	8.19683
ENSMUSG00000015653	4.13582	4.82933	4.24852	4.18921
ENSMUSG00000015656	2103.64	1854.47	2206.9	2336.63
ENSMUSG00000015659	5.88246	5.46425	5.37892	4.85535
ENSMUSG00000015665	0	0	0	0
ENSMUSG00000015668	64.0389	65.4893	63.4457	66.5059
ENSMUSG00000015671	200.281	196.073	221.453	200.74
ENSMUSG00000015672	47.9373	49.4385	49.3887	45.6364
ENSMUSG00000015697	47.2105	43.5479	46.7963	47.4679
ENSMUSG00000015702	1.01019	0.616046	0.664059	0.703963
ENSMUSG00000015709	7.0966	6.49221	6.62168	7.27389
ENSMUSG00000015711	20.0619	19.6835	18.8083	16.8588
ENSMUSG00000015714	78.6664	83.491	78.1633	72.8111
ENSMUSG00000015721	0.0522102	0	0	0.0201134
ENSMUSG00000015733	132	127.341	117.622	116.462
ENSMUSG00000015745	31.6823	32.1205	44.2732	43.5321
ENSMUSG00000015747	10.2945	9.96735	11.1362	8.76715
ENSMUSG00000015748	49.451	46.483	51.1727	48.7729
ENSMUSG00000015749	300.152	283.975	269.565	230.191
ENSMUSG00000015750	67.4181	61.6652	55.3017	55.2224
ENSMUSG00000015755	40.1096	39.6897	42.3379	51.3711
ENSMUSG00000015757	30.6349	29.9431	24.4561	25.7259
ENSMUSG00000015766	9.61853	9.28266	12.345	14.1272
ENSMUSG00000015776	43.1443	38.9646	42.9649	44.2601
ENSMUSG00000015787	0	0	0	0
ENSMUSG00000015790	42.9835	43.6179	50.2981	47.9578
ENSMUSG00000015804	99.407	96.7258	114.105	123.643
ENSMUSG00000015806	122.921	128.003	95.9736	87.4691
ENSMUSG00000015829	0.0236521	0.123532	0.034311	0.0307108
ENSMUSG00000015837	151.094	145.404	156.378	166.331
ENSMUSG00000015839	44.3719	41.4437	48.0492	43.7924
ENSMUSG00000015843	6.83758	6.33047	6.22825	8.50303
ENSMUSG00000015846	13.5817	11.6609	21.7434	25.6338
ENSMUSG00000015850	0.693873	0.97947	0.471037	0.440383
ENSMUSG00000015852	0.013121	0.0209521	0	0
ENSMUSG00000015854	0	0	0	0
ENSMUSG00000015869	76.7356	76.0284	78.893	77.771
ENSMUSG00000015879	0.578595	0.445402	0.507931	0.590431
ENSMUSG00000015880	57.3162	62.8493	44.6602	43.3576
ENSMUSG00000015882	3.40962	4.21085	3.90946	4.5465
ENSMUSG00000015889	85.3334	83.4409	79.8581	79.3106
ENSMUSG00000015890	0	0.019574	0.0508564	0.0111839
ENSMUSG00000015932	322.897	344.947	450.163	541.598
ENSMUSG00000015937	105.618	101.026	101.89	114.976
ENSMUSG00000015942	4.1685	4.24522	5.53347	5.96928
ENSMUSG00000015943	44.9505	48.395	41.1928	36.689
ENSMUSG00000015944	4.37913	4.63673	4.31228	5.1412
ENSMUSG00000015947	0.0114031	0.00910702	0.0118308	0.0624419
ENSMUSG00000015950	0.0880816	0.0904707	0.0801376	0.107577
ENSMUSG00000015957	7.49999	5.91141	29.6899	24.0612
ENSMUSG00000015961	106.856	109.701	99.877	100.122
ENSMUSG00000015962	0.232219	0	0.047902	0
ENSMUSG00000015966	0.150102	0.116604	0.13622	0.292739
ENSMUSG00000015970	0	0	0	0
ENSMUSG00000015980	6.43506	6.04202	3.98795	4.8589
ENSMUSG00000015981	0.274004	0.225092	0.300761	0.316007
ENSMUSG00000015994	90.2455	85.7653	95.2133	96.1821
ENSMUSG00000016024	0.615979	1.0367	0.341355	0.430447
ENSMUSG00000016087	0.061387	0.0489896	0.145447	0.533757
ENSMUSG00000016128	5.16611	4.77655	5.18579	5.45843
ENSMUSG00000016150	0.294247	0.263631	0.498227	0.206624
ENSMUSG00000016179	5.20012	4.13557	5.20284	4.59685
ENSMUSG00000016181	21.135	22.8863	24.9758	22.5162
ENSMUSG00000016194	0.124988	0.0809474	0.05273	0.0808944
ENSMUSG00000016200	5.06745	5.01766	4.1595	4.55592
ENSMUSG00000016206	0.87196	1.06016	2.30278	2.12494
ENSMUSG00000016239	1.26773	1.11483	1.42343	1.98659
ENSMUSG00000016252	515.875	502.876	592.116	506.376
ENSMUSG00000016253	56.9522	58.242	51.9426	49.9513
ENSMUSG00000016255	0.0894636	0.0356598	0	0.0203737
ENSMUSG00000016256	57.1737	58.3269	79.7088	75.8418
ENSMUSG00000016257	72.3746	65.2986	66.1572	77.0177
ENSMUSG00000016262	20.3058	17.7089	30.2875	35.299
ENSMUSG00000016283	0.22066	0.545256	0.203041	0.0223257
ENSMUSG00000016308	108.696	99.1183	123.418	116.916
ENSMUSG00000016319	878.826	873.283	729.643	759.2
ENSMUSG00000016327	0	0	0	0
ENSMUSG00000016344	82.11	83.05	99.6678	89.6222
ENSMUSG00000016346	0.367887	0.419619	0.384454	0.177581
ENSMUSG00000016349	0.216306	0.138132	0.0747678	0.223616
ENSMUSG00000016356	0	0	0.0814348	0.0219938
ENSMUSG00000016382	89.4998	85.618	133.182	135.894
ENSMUSG00000016386	3.52691	4.10099	13.6741	13.0192
ENSMUSG00000016409	18.3521	18.7895	17.2525	18.5276
ENSMUSG00000016427	177.719	174.181	172.942	162.373
ENSMUSG00000016458	1.72533	1.82587	2.35663	3.5654
ENSMUSG00000016477	27.2514	25.0114	26.6154	28.4331
ENSMUSG00000016481	48.6	41.6456	53.1865	54.8491
ENSMUSG00000016487	57.5042	56.1083	56.4349	57.0466
ENSMUSG00000016493	0.167631	0.31909	0.273763	0.136024
ENSMUSG00000016494	0.669176	0.557747	1.29457	0.890598
ENSMUSG00000016495	27.6459	30.5406	32.3123	29.0725
ENSMUSG00000016496	1.64773	1.15339	1.48347	1.56089
ENSMUSG00000016503	69.3257	69.3884	66.0349	64.1258
ENSMUSG00000016510	17.2994	15.9848	16.0244	18.7999
ENSMUSG00000016520	8.007	6.73228	7.09261	7.59663
ENSMUSG00000016524	0.0781296	0	0.0520882	0
ENSMUSG00000016526	17.9497	16.0191	10.9265	13.1836
ENSMUSG00000016528	41.1921	39.8477	49.7082	59.6703
ENSMUSG00000016529	0.0242585	0.0966627	0.0753384	0.463902
ENSMUSG00000016534	25.35	24.7192	37.572	37.2204
ENSMUSG00000016552	10.892	11.5373	13.226	11.4232
ENSMUSG00000016559	743.304	741.729	792.862	743.993
ENSMUSG00000016624	4.4202	4.73478	4.62434	7.03819
ENSMUSG00000016626	0.130898	0.11362	0.0461265	0.0596249
ENSMUSG00000016664	50.3033	47.8854	54.9799	54.9009
ENSMUSG00000016756	0	0	0	0
ENSMUSG00000016757	5.62822	5.53123	8.43959	6.545
ENSMUSG00000016763	0.103495	0.13701	0.194236	0.266457
ENSMUSG00000016831	16.2856	18.2886	16.7475	17.8483
ENSMUSG00000016833	125.957	126.952	120.914	118.313
ENSMUSG00000016918	69.7465	73.4304	49.3412	44.321
ENSMUSG00000016921	245.26	225.308	253.556	241.655
ENSMUSG00000016933	38.6694	38.7937	50.1359	49.1522
ENSMUSG00000016940	21.9663	24.0785	18.4169	17.0337
ENSMUSG00000016946	68.117	66.7115	70.1758	71.2165
ENSMUSG00000016982	0.0155707	0.0124269	0.0366577	0.0284008
ENSMUSG00000016984	13.8101	12.9581	13.8693	13.3598
ENSMUSG00000016995	0.371935	0.489561	0.402963	0.47584
ENSMUSG00000016998	0	0	0	0
ENSMUSG00000017000	0	0	0	0
ENSMUSG00000017002	0.129324	0.349623	0.539595	0.875175
ENSMUSG00000017003	0	0	0	0
ENSMUSG00000017004	0	0	0	0
ENSMUSG00000017007	0.0120755	0.057223	0.0120787	0.0220485
ENSMUSG00000017009	16.9138	15.8278	6.5936	6.91134
ENSMUSG00000017049	0	0	0	0
ENSMUSG00000017057	2.51361	2.22636	2.9327	4.02241
ENSMUSG00000017064	0	0	0	0
ENSMUSG00000017119	45.9453	48.5432	44.3217	46.2268
ENSMUSG00000017132	3.23665	3.7521	5.24023	7.01241
ENSMUSG00000017144	44.2886	44.0854	65.7771	76.448
ENSMUSG00000017146	22.9473	22.3141	19.4629	18.9254
ENSMUSG00000017165	0	0	0	0.0865419
ENSMUSG00000017167	0.517213	0.781201	0.465118	0.484115
ENSMUSG00000017176	33.9435	34.7791	35.9188	33.5306
ENSMUSG00000017188	89.5464	87.7051	98.8292	85.0792
ENSMUSG00000017195	0.0258537	0.111137	0.0253352	0.14122
ENSMUSG00000017204	0.0863245	0.112043	0.0447861	0.039396
ENSMUSG00000017210	44.692	44.9504	42.788	43.9617
ENSMUSG00000017211	0.82189	0.828391	0.988075	0.867014
ENSMUSG00000017221	185.561	174.795	190.473	190.888
ENSMUSG00000017264	67.0806	64.0033	60.8573	65.0783
ENSMUSG00000017286	76.8035	77.2941	79.1488	67.5734
ENSMUSG00000017288	20.6149	20.1887	19.3979	22.552
ENSMUSG00000017291	12.9153	13.5038	13.9558	15.2731
ENSMUSG00000017299	46.7406	45.4392	48.1582	43.7135
ENSMUSG00000017300	1.35607	0.631478	0.108113	0.486004
ENSMUSG00000017307	14.6661	15.7062	14.7323	15.3478
ENSMUSG00000017309	0.169925	0.161472	0.0393372	0.0922716
ENSMUSG00000017310	0	0	0	0
ENSMUSG00000017311	0.579477	0.176011	0	0.599413
ENSMUSG00000017314	3.51997	4.4867	4.77265	4.56616
ENSMUSG00000017316	0.175908	0.0694827	0	0
ENSMUSG00000017344	1.47854	1.2879	0.0778228	0
ENSMUSG00000017376	20.4132	22.1716	23.0661	23.9603
ENSMUSG00000017386	101.934	97.1228	145.927	146.918
ENSMUSG00000017390	13.465	18.0176	9.00924	8.28045
ENSMUSG00000017400	1.31168	1.10908	0.844611	1.07511
ENSMUSG00000017404	3310.32	3344.09	3370.11	3046.87
ENSMUSG00000017405	7.09067	8.47069	6.54385	6.06422
ENSMUSG00000017412	0.0916732	0.0686292	0.0965896	0.447097
ENSMUSG00000017417	0.0305171	0.0582559	0.052781	0.0110952
ENSMUSG00000017418	0.277626	0.303879	0.0470675	0.494542
ENSMUSG00000017421	208.273	204.837	218.499	218.243
ENSMUSG00000017428	154.851	146.011	145.179	137.917
ENSMUSG00000017446	0.254454	0.166433	0.170688	0.0214985
ENSMUSG00000017453	17.4523	21.5784	15.7134	12.9768
ENSMUSG00000017466	13.036	12.6461	17.9315	21.2483
ENSMUSG00000017478	68.9001	66.5684	63.4322	65.3229
ENSMUSG00000017485	2.78089	2.12636	1.08427	0.752545
ENSMUSG00000017493	15.584	13.9581	24.8501	24.1662
ENSMUSG00000017499	42.5496	39.6139	40.996	41.6264
ENSMUSG00000017548	66.3285	73.0704	56.645	52.4831
ENSMUSG00000017550	10.8345	11.714	10.914	10.049
ENSMUSG00000017561	38.9877	42.041	39.1885	32.1469
ENSMUSG00000017588	0.0600682	0.0159682	0.020743	0.0182466
ENSMUSG00000017607	0.0961883	0.130281	0.0998857	0.151801
ENSMUSG00000017615	30.3449	29.4523	32.6647	33.4737
ENSMUSG00000017631	42.0719	37.3112	42.3063	47.5415
ENSMUSG00000017639	24.8592	24.8213	26.327	24.7332
ENSMUSG00000017652	15.0862	8.27603	47.0571	60.5158
ENSMUSG00000017664	28.7003	26.0825	25.8641	26.974
ENSMUSG00000017667	9.96913	10.411	12.5105	11.8834
ENSMUSG00000017670	20.0265	17.3171	25.3998	25.9063
ENSMUSG00000017677	45.9236	47.6492	58.388	65.7655
ENSMUSG00000017679	9.36225	7.64162	9.36956	10.269
ENSMUSG00000017686	31.0587	33.5556	27.1926	28.8468
ENSMUSG00000017688	0.0127917	0.012685	0.013934	0.0116715
ENSMUSG00000017692	0.538668	0.532137	1.23209	1.29133
ENSMUSG00000017697	9.55284	8.70939	9.33391	12.1865
ENSMUSG00000017707	50.4677	52.4504	56.9017	64.2161
ENSMUSG00000017713	0.606878	0.402178	0.669131	0.903218
ENSMUSG00000017715	41.834	44.4743	41.1548	42.8233
ENSMUSG00000017716	283.1	274.093	249.261	240.879
ENSMUSG00000017718	3.22664	5.09024	4.6642	4.72933
ENSMUSG00000017720	0.108851	0.0288582	0.112452	0.164865
ENSMUSG00000017721	32.1609	35.4199	30.4986	29.8401
ENSMUSG00000017723	29.9268	30.3826	15.7714	11.691
ENSMUSG00000017724	62.7877	59.2866	64.6621	79.2874
ENSMUSG00000017733	0.182692	0	0.0471132	0
ENSMUSG00000017734	3.16031	4.76872	4.16361	5.8474
ENSMUSG00000017737	0.422064	0.454494	4.32351	4.10381
ENSMUSG00000017740	1.49208	0.773433	1.82955	1.35079
ENSMUSG00000017747	8.90055	8.53246	8.91898	9.82347
ENSMUSG00000017754	14.1173	19.0507	10.1344	9.04692
ENSMUSG00000017756	22.2731	19.0575	26.3038	30.6311
ENSMUSG00000017760	34.8154	34.4334	46.1647	40.1533
ENSMUSG00000017764	13.6779	13.7639	11.3909	12.5604
ENSMUSG00000017765	20.8945	22.5411	19.9438	24.4903
ENSMUSG00000017767	0.0450746	0.143208	0.0465006	0.204503
ENSMUSG00000017774	25.7791	24.757	20.7784	24.4654
ENSMUSG00000017776	77.8359	76.4156	82.3557	79.5073
ENSMUSG00000017778	873.071	894.626	659.392	618.602
ENSMUSG00000017781	65.0811	65.3743	66.4204	69.5749
ENSMUSG00000017801	43.2643	51.5498	46.7016	41.2727
ENSMUSG00000017802	31.8134	30.4071	33.3861	33.8497
ENSMUSG00000017817	0.512017	0.485119	0.229785	0.176863
ENSMUSG00000017830	1.14873	1.21976	1.71761	1.15848
ENSMUSG00000017832	0.89976	0.753762	1.64881	1.31427
ENSMUSG00000017837	36.3513	38.8441	34.9898	37.326
ENSMUSG00000017843	80.057	79.3841	72.2408	75.5184
ENSMUSG00000017858	33.4926	34.9787	28.6171	28.0168
ENSMUSG00000017861	49.6389	51.7081	31.5722	27.7975
ENSMUSG00000017868	0.0577673	0.0153831	0	0.0263687
ENSMUSG00000017897	4.78579	5.26793	7.22953	10.1834
ENSMUSG00000017922	0	0	0	0
ENSMUSG00000017929	10.9798	10.0537	8.14078	11.4019
ENSMUSG00000017943	4.84655	6.38054	3.83862	2.75578
ENSMUSG00000017950	0.375167	0.147307	0.129852	0.310303
ENSMUSG00000017969	20.9208	21.694	14.4875	12.995
ENSMUSG00000017978	5.80311	4.6769	3.30209	3.55365
ENSMUSG00000017999	92.9784	87.7375	82.7969	82.7505
ENSMUSG00000018001	14.612	13.4829	14.8804	14.7417
ENSMUSG00000018008	0.231493	0.134478	0.0764315	0.201698
ENSMUSG00000018012	28.8905	25.0548	41.1942	39.2857
ENSMUSG00000018040	108.788	99.2322	95.3696	98.9546
ENSMUSG00000018042	98.8525	94.3231	88.5391	94.2367
ENSMUSG00000018068	36.9706	36.4765	37.3177	36.2995
ENSMUSG00000018076	16.3146	16.9846	12.8109	13.9235
ENSMUSG00000018126	0.82009	2.1575	0.452371	0.156538
ENSMUSG00000018143	8.99633	8.22108	11.4291	14.4133
ENSMUSG00000018160	35.4996	37.9706	29.3292	27.6521
ENSMUSG00000018166	10.9746	11.8263	11.4288	11.3622
ENSMUSG00000018167	16.1126	15.0598	17.5191	18.0064
ENSMUSG00000018168	0.00790275	0.0318187	0	0.0867573
ENSMUSG00000018169	4.25233	4.12843	0.857728	1.04489
ENSMUSG00000018171	72.8244	72.0883	84.0361	79.705
ENSMUSG00000018189	98.8449	97.7889	81.2002	83.7452
ENSMUSG00000018196	51.0082	51.9992	44.3005	44.1776
ENSMUSG00000018199	6.08327	6.48981	5.179	6.32323
ENSMUSG00000018209	37.1074	34.1572	34.8883	38.2573
ENSMUSG00000018211	0	0	0	0
ENSMUSG00000018217	4.50236	4.38437	14.922	15.8753
ENSMUSG00000018238	0.119103	0.0950323	0.329482	0.316784
ENSMUSG00000018239	29.2291	31.238	27.5136	28.784
ENSMUSG00000018263	0.0905966	0.078612	0.117673	0.0507317
ENSMUSG00000018286	653.511	657.441	655.829	613.631
ENSMUSG00000018287	125.196	126.577	129.556	128.274
ENSMUSG00000018293	1581.54	1583.07	1680.56	1645.46
ENSMUSG00000018322	36.3861	34.3008	37.3042	36.9457
ENSMUSG00000018326	162.525	157.945	180.091	193.954
ENSMUSG00000018334	2.62564	2.41601	2.63792	2.65232
ENSMUSG00000018339	18.9845	19.1627	37.5418	41.3176
ENSMUSG00000018340	55.4649	54.5493	56.0142	71.4018
ENSMUSG00000018341	0.0401238	0.00953313	0.0268214	0.0592675
ENSMUSG00000018347	5.32162	5.43406	4.89951	5.41876
ENSMUSG00000018362	13.5595	16.6415	12.4395	12.1449
ENSMUSG00000018363	27.4101	27.6272	30.1001	30.8574
ENSMUSG00000018372	11.9041	12.1906	12.3959	11.2334
ENSMUSG00000018377	8.74551	9.0716	7.954	8.30019
ENSMUSG00000018378	2.46965	4.35517	2.10666	1.86084
ENSMUSG00000018379	208.245	214.939	192.631	191.011
ENSMUSG00000018381	1.77389	1.81704	0.269678	0.341551
ENSMUSG00000018387	0.374384	0.256972	0.555751	0.855001
ENSMUSG00000018395	13.6824	14.319	13.3724	12.4961
ENSMUSG00000018398	19.4214	20.8406	21.6128	20.7922
ENSMUSG00000018401	24.76	22.7257	30.7627	29.03
ENSMUSG00000018405	6.35931	8.36914	5.55963	4.95923
ENSMUSG00000018411	0.1145	0.181073	0.290499	0.617551
ENSMUSG00000018412	27.0912	26.1259	31.7642	30.1745
ENSMUSG00000018415	25.0679	26.1039	24.0252	22.8552
ENSMUSG00000018417	51.6237	47.7885	70.2369	73.1227
ENSMUSG00000018425	22.8112	23.708	18.6059	20.1578
ENSMUSG00000018427	1.37268	1.27154	1.60907	2.59403
ENSMUSG00000018428	29.0473	25.3603	25.9569	28.5207
ENSMUSG00000018433	55.0939	54.6243	54.7825	54.6742
ENSMUSG00000018442	28.2275	26.4589	28.7884	30.0555
ENSMUSG00000018446	399.084	398.295	396.363	360.303
ENSMUSG00000018449	24.6631	23.4168	20.5142	20.1907
ENSMUSG00000018459	0.0558714	0.029758	0.0682561	0.120083
ENSMUSG00000018470	2.8883	3.10064	2.10117	2.55258
ENSMUSG00000018474	16.6895	15.8312	13.2764	15.718
ENSMUSG00000018476	21.1257	20.5973	28.3504	30.6529
ENSMUSG00000018479	0	0.170678	0.221671	0.194972
ENSMUSG00000018481	32.2751	30.8572	33.8508	37.2234
ENSMUSG00000018486	0.310546	0.217831	1.07931	1.00152
ENSMUSG00000018500	0.9726	0.670872	0.512645	0.93196
ENSMUSG00000018501	91.2791	85.2228	84.8556	94.0591
ENSMUSG00000018507	0.92403	0.747731	0.936786	1.59351
ENSMUSG00000018509	27.3168	26.7407	12.4329	10.9924
ENSMUSG00000018537	53.3876	50.5879	60.8337	60.8364
ENSMUSG00000018541	15.709	15.2771	16.4365	16.2743
ENSMUSG00000018543	0.122694	0.0485971	0.189361	0.332998
ENSMUSG00000018547	35.6922	34.9106	32.1675	34.5802
ENSMUSG00000018548	44.5169	45.3632	34.1431	32.1383
ENSMUSG00000018554	8.94802	10.3038	9.86546	7.99449
ENSMUSG00000018559	75.8974	75.4429	79.3383	82.5061
ENSMUSG00000018565	93.5889	94.8194	99.4064	95.3871
ENSMUSG00000018566	1.86246	1.79137	2.18067	2.16532
ENSMUSG00000018567	104.84	101.877	131.593	136.694
ENSMUSG00000018569	61.0756	73.4938	75.2708	67.8576
ENSMUSG00000018570	11.2814	12.957	8.58081	6.10224
ENSMUSG00000018572	115.649	109.277	127.704	119.96
ENSMUSG00000018574	15.0056	14.3125	17.1605	19.4236
ENSMUSG00000018581	0.16724	0.238589	0.19923	0.850466
ENSMUSG00000018583	166.341	166.392	161.283	152.305
ENSMUSG00000018585	224.918	221.604	284.077	274.975
ENSMUSG00000018589	0	0	0.029649	0.0168947
ENSMUSG00000018593	228.315	215.084	290.194	341.257
ENSMUSG00000018595	0.116369	0.159183	0.103942	0.0757918
ENSMUSG00000018599	10.7773	8.50988	8.75136	9.2136
ENSMUSG00000018604	0.15288	0.0860576	1.67189	4.34003
ENSMUSG00000018620	0.00884504	0.00706706	0	0.00807595
ENSMUSG00000018623	0	0	0	0
ENSMUSG00000018634	0.0361409	0.0384809	0.0374925	0.0879473
ENSMUSG00000018648	8.67242	8.69935	6.76308	10.324
ENSMUSG00000018651	39.8004	39.3427	33.3692	33.4292
ENSMUSG00000018654	0.952143	1.55189	1.73007	2.00668
ENSMUSG00000018656	0	0	0	0
ENSMUSG00000018659	27.7367	26.2027	25.9842	24.9591
ENSMUSG00000018661	11.858	12.3467	12.0522	12.4512
ENSMUSG00000018666	170.924	172.539	153.034	140.29
ENSMUSG00000018669	57.3265	60.6996	50.2874	47.8088
ENSMUSG00000018672	2.97696	3.52956	5.9744	4.79606
ENSMUSG00000018677	144.673	157.462	146.077	131.804
ENSMUSG00000018678	13.8236	13.6626	14.6656	15.8107
ENSMUSG00000018697	61.2355	54.1637	66.7351	60.4684
ENSMUSG00000018698	129.25	72.9826	196.288	162.605
ENSMUSG00000018707	35.7093	38.764	43.6677	52.4007
ENSMUSG00000018727	1.58235	1.60559	1.47516	1.08671
ENSMUSG00000018733	12.9204	11.8818	11.4983	12.3208
ENSMUSG00000018736	26.5461	23.8374	32.0193	36.5047
ENSMUSG00000018740	0.963547	1.31108	1.03778	0.980129
ENSMUSG00000018750	0.807385	1.06821	1.07941	1.69429
ENSMUSG00000018752	1.60008	1.6758	0.850364	1.16803
ENSMUSG00000018761	87.0153	75.5716	84.2216	82.5979
ENSMUSG00000018765	88.9623	90.9689	94.9679	93.4584
ENSMUSG00000018770	844.176	854.151	840.582	803.49
ENSMUSG00000018774	3.028	2.29795	2.71664	3.53837
ENSMUSG00000018796	6.95699	6.91456	5.68576	6.09028
ENSMUSG00000018800	0.834441	1.56471	1.21229	1.12514
ENSMUSG00000018809	6.40203	7.34429	4.62969	3.91077
ENSMUSG00000018819	1.83849	2.27748	0.323173	0.637222
ENSMUSG00000018820	13.1915	13.436	16.2879	15.5787
ENSMUSG00000018821	32.1692	28.0378	32.5673	29.0492
ENSMUSG00000018822	5.61757	3.66795	8.57014	9.09595
ENSMUSG00000018841	27.2132	29.7873	17.8883	17.8711
ENSMUSG00000018844	0.0691316	0.0110379	0.028678	0.100906
ENSMUSG00000018845	5.07507	7.13012	1.44848	0.710891
ENSMUSG00000018846	14.7688	15.7282	17.7094	19.497
ENSMUSG00000018848	199.704	185.4	190.643	188.698
ENSMUSG00000018849	22.426	22.6134	14.6216	14.9128
ENSMUSG00000018858	97.7077	97.5363	88.613	89.5227
ENSMUSG00000018861	8.33783	9.91131	6.70915	6.32232
ENSMUSG00000018862	0	0	0	0
ENSMUSG00000018865	12.4672	12.9018	12.6868	10.0223
ENSMUSG00000018868	0	0.0433754	0	0
ENSMUSG00000018882	72.1785	73.135	67.4193	67.8972
ENSMUSG00000018899	57.5996	41.2707	109.529	108.477
ENSMUSG00000018900	4.63644	5.24861	5.00391	5.26468
ENSMUSG00000018906	8.30488	7.08532	6.00008	7.20935
ENSMUSG00000018907	0.784048	0.919567	0.419379	0.346548
ENSMUSG00000018909	19.8466	21.2728	11.2382	15.1477
ENSMUSG00000018914	0	0	0	0
ENSMUSG00000018916	0	0	0	0
ENSMUSG00000018919	1.68468	2.89219	1.92145	2.7432
ENSMUSG00000018920	2.19069	1.81069	3.16233	3.70454
ENSMUSG00000018921	75.7968	74.4157	72.2385	71.093
ENSMUSG00000018923	49.4378	46.8698	49.2818	44.0476
ENSMUSG00000018924	44.8523	44.5039	10.1108	9.08508
ENSMUSG00000018925	0	0	0	0
ENSMUSG00000018927	0	0	0	0
ENSMUSG00000018930	0	0	0	0
ENSMUSG00000018931	13.9755	14.5744	14.975	16.2137
ENSMUSG00000018932	24.7143	26.1762	23.1056	23.9113
ENSMUSG00000018965	214.329	216.657	248.501	239.598
ENSMUSG00000018973	0.115242	0.11499	0.224069	0.275943
ENSMUSG00000018974	56.179	52.769	52.8621	53.3072
ENSMUSG00000018983	3.31521	4.61745	3.77967	3.46087
ENSMUSG00000018986	0.134624	0.175735	0.198599	0.131203
ENSMUSG00000018995	14.9742	14.5583	9.49311	10.1576
ENSMUSG00000018999	20.1638	20.7522	15.7909	17.0625
ENSMUSG00000019027	0.138729	0.130038	0.139657	0.091146
ENSMUSG00000019039	35.5968	34.9352	26.6317	31.9975
ENSMUSG00000019054	152.127	158.389	175.499	165.993
ENSMUSG00000019055	15.6755	14.6379	16.0915	16.0286
ENSMUSG00000019066	2.78924	2.81242	3.80084	2.15773
ENSMUSG00000019082	24.61	21.2903	28.9216	28.7926
ENSMUSG00000019087	58.9909	59.4911	79.5783	85.2818
ENSMUSG00000019088	3.62755	3.46059	3.24454	3.2138
ENSMUSG00000019102	0	0	0	0
ENSMUSG00000019122	0.0756218	0.10256	0.128707	0.0243603
ENSMUSG00000019124	6.22683	6.2772	8.29729	9.27195
ENSMUSG00000019132	11.1643	1.9691	8.11998	9.52513
ENSMUSG00000019139	138	129.331	130.509	137.558
ENSMUSG00000019143	22.0885	22.994	23.2649	20.7188
ENSMUSG00000019146	0.0309693	0.0215436	0.0536583	0.120004
ENSMUSG00000019158	35.172	36.4933	31.9497	27.2082
ENSMUSG00000019173	97.0187	85.3921	108.66	116.337
ENSMUSG00000019178	0.539882	0.119028	0.268573	0.10201
ENSMUSG00000019179	383.798	375.917	365.48	372.676
ENSMUSG00000019188	23.1976	19.5976	31.6201	36.5628
ENSMUSG00000019189	43.2327	44.2915	43.5491	50.0961
ENSMUSG00000019194	2.07329	1.46068	4.05812	5.45388
ENSMUSG00000019210	108.235	100.798	128.241	131.567
ENSMUSG00000019214	22.0923	22.8695	18.5843	17.1828
ENSMUSG00000019230	0.0291308	0.0613488	0.248368	0.459975
ENSMUSG00000019232	0.0876826	0.00744551	0.0165408	0.0317434
ENSMUSG00000019235	0.751115	0.876927	1.16711	1.97156
ENSMUSG00000019254	35.7534	37.5721	33.4709	34.1264
ENSMUSG00000019256	2.82815	2.77481	3.4441	3.33334
ENSMUSG00000019261	32.9105	32.1792	37.0849	36.3593
ENSMUSG00000019278	0.383911	0.217021	0.0702724	0.138545
ENSMUSG00000019295	11.3173	10.6849	9.89035	10.5258
ENSMUSG00000019297	38.4879	40.4181	38.5197	36.2749
ENSMUSG00000019301	0.449423	0.791809	0	0.107711
ENSMUSG00000019302	30.2495	28.9555	31.5527	37.6612
ENSMUSG00000019303	54.7313	58.951	53.4723	42.9461
ENSMUSG00000019312	31.5781	31.9304	16.7333	16.4138
ENSMUSG00000019320	0.825592	0.704439	0.534453	1.01085
ENSMUSG00000019326	0.0651933	0.0931741	0.0744655	0.146172
ENSMUSG00000019338	42.4537	42.4042	43.6943	41.6631
ENSMUSG00000019359	0.0855648	0.0880798	0.147946	0.702965
ENSMUSG00000019362	233.041	225.239	252.263	247.43
ENSMUSG00000019368	2.34481	2.60983	0.729496	1.03172
ENSMUSG00000019370	228.196	229.277	208.775	198.097
ENSMUSG00000019373	144.538	141.974	139.781	133.653
ENSMUSG00000019428	151.485	147.764	155.224	153.676
ENSMUSG00000019429	0.0379735	0	0	0.0236696
ENSMUSG00000019432	385.608	387.671	368.524	339.381
ENSMUSG00000019433	82.6377	86.6768	98.2949	90.3965
ENSMUSG00000019437	40.591	35.5756	43.231	35.5575
ENSMUSG00000019461	24.1759	23.0302	38.4614	41.1309
ENSMUSG00000019464	0.238831	0.138434	0.186591	0.254846
ENSMUSG00000019467	42.8193	46.2176	42.2821	36.9484
ENSMUSG00000019470	41.0247	42.9103	37.7678	38.2665
ENSMUSG00000019471	288.08	283.263	305.017	305.493
ENSMUSG00000019478	38.8957	36.9441	35.5557	38.3956
ENSMUSG00000019489	0	0.0656288	0	0
ENSMUSG00000019494	182.379	180.247	170.251	163.34
ENSMUSG00000019505	1598	1566.98	1766.96	1705.35
ENSMUSG00000019518	14.204	13.6167	14.8826	15.3957
ENSMUSG00000019528	15.7221	16.2495	18.2783	18.5042
ENSMUSG00000019539	53.4219	51.9277	43.796	38.8447
ENSMUSG00000019558	12.4185	12.9653	14.3679	14.469
ENSMUSG00000019564	17.1308	17.2645	15.6282	15.9653
ENSMUSG00000019577	0.408309	0.779935	0.875825	0.962119
ENSMUSG00000019578	32.3728	34.7574	38.6306	38.2402
ENSMUSG00000019579	57.223	53.3013	53.1608	49.4691
ENSMUSG00000019590	8.80263	9.3959	7.1977	7.62641
ENSMUSG00000019647	31.5227	30.3947	21.84	19.081
ENSMUSG00000019659	105.489	106.376	109.778	107.389
ENSMUSG00000019689	50.4195	48.7853	58.3951	44.757
ENSMUSG00000019699	23.1107	21.8032	19.6245	23.55
ENSMUSG00000019710	107.763	118.642	79.9362	65.799
ENSMUSG00000019715	22.3255	25.4955	26.306	28.013
ENSMUSG00000019718	2.05141	2.8886	2.37795	1.81725
ENSMUSG00000019726	0.841824	0.891201	1.3154	1.73849
ENSMUSG00000019731	23.7769	22.2667	23.5831	25.9163
ENSMUSG00000019732	0.828745	0.836522	0.358015	0.397833
ENSMUSG00000019734	11.7891	12.1088	18.5338	15.0156
ENSMUSG00000019737	16.706	16.1326	14.6532	11.5697
ENSMUSG00000019738	82.3583	83.3924	76.0994	69.1098
ENSMUSG00000019756	7.06083	6.108	4.53831	4.81924
ENSMUSG00000019761	5.72047	4.58149	4.2413	5.08772
ENSMUSG00000019762	0	0.0396003	0	0.0904765
ENSMUSG00000019763	18.2818	17.6564	15.8423	15.6475
ENSMUSG00000019767	0.147529	0.124905	0.0269971	0.133248
ENSMUSG00000019768	0.0463183	0.00357025	0.11915	0.0491872
ENSMUSG00000019772	0	0.0324063	0.191441	0.259212
ENSMUSG00000019773	83.0362	83.4375	87.7756	87.053
ENSMUSG00000019774	10.9267	10.251	10.8554	9.13533
ENSMUSG00000019775	8.5436	8.41312	6.34449	6.77563
ENSMUSG00000019777	191.948	193.099	192.427	196.695
ENSMUSG00000019779	0.0886592	0.0973499	0.278181	0.651577
ENSMUSG00000019782	166.961	167.127	153.791	142.687
ENSMUSG00000019785	3.06582	3.52984	1.15296	1.27305
ENSMUSG00000019787	0.0508061	0.12922	0.0520721	0
[truncated: 30,335 more rows]
