# Supplementary material for: Enhancer-associated H3K4 methylation safeguards in vitro germline competence
Source: Nat Commun. 2021 Oct 1;12:5771. doi: 10.1038/s41467-021-26065-6 (PMC8486853; doi:10.1038/s41467-021-26065-6)
Supplement: Supplementary file 11 — Source Data [file 41467_2021_26065_MOESM11_ESM.xlsx]

## Sheet: Fig. 2
Fig. 2c: Esrrb expression were measured by RT-qPCR in d4 EB differentiated from WT ESC and two different ESC clonal lines with the Esrrb enhancer deletion								Fig. 2e: Prdm14 expression were measured by RT-qPCR in d4 EB differentiated from WT ESC and two different ESC clonal lines with the indicated Prdm14 enhancer deletion								Fig. 2f: The indicated ESC lines were differentiated into PGCLC and PGCLC were quantified in d4 EB
Primer	Stage	Cell type	Cell line	Normalized Expression				Primer	Stage	Deletion	Clone	Expression				day	Deletion	% of PGCLC
Esrrb	ESC	WT	WT	0.276433				Prdm14	EpiLC	E1	clonal line 1	0.000422137				d4	WT	5.39
Esrrb	EpiLC	WT	WT	0.106211				Prdm14	EpiLC	E1	clonal line 1	0.000280444				d4	WT	4.87
Esrrb	d2PGCLC	WT	WT	0.936272				Prdm14	EpiLC	E1	clonal line 1	0.000388446				d4	WT	5.4
Esrrb	d4PGCLC	WT	WT	1.71119				Prdm14	d4PGCLC	E1	clonal line 1	0.0874741				d4	WT	4.88
Esrrb	ESC	WT	WT	0.319746				Prdm14	d4PGCLC	E1	clonal line 1	0.091823				d4	E1	3.43
Esrrb	EpiLC	WT	WT	0.0984135				Prdm14	d4PGCLC	E1	clonal line 1	0.0777507				d4	E1	3.36
Esrrb	d2PGCLC	WT	WT	1.08673				Prdm14	EpiLC	E1	clonal line 2	0.000102648				d4	E1	2.7
Esrrb	d4PGCLC	WT	WT	1.93187				Prdm14	EpiLC	E1	clonal line 2	0.000186311				d4	E1	1.75
Esrrb	ESC	WT	WT	0.320856				Prdm14	EpiLC	E1	clonal line 2	5.87521e-05				d4	E2	3.3
Esrrb	EpiLC	WT	WT	0.106579				Prdm14	d4PGCLC	E1	clonal line 2	0.0927827				d4	E2	3.6
Esrrb	d2PGCLC	WT	WT	0.942785				Prdm14	d4PGCLC	E1	clonal line 2	0.0871715				d4	E2	3.7
Esrrb	d4PGCLC	WT	WT	1.42899				Prdm14	d4PGCLC	E1	clonal line 2	0.0868699				d4	E2	2.97
Esrrb	ESC	Esrrb	clonal line 1	0.165511				Prdm14	EpiLC	WT	WT	0.000470017				d4	E3	2.27
Esrrb	EpiLC	Esrrb	clonal line 1	0.00149049				Prdm14	EpiLC	WT	WT	0.000287331				d4	E3	4.61
Esrrb	d2PGCLC	Esrrb	clonal line 1	0.0683934				Prdm14	EpiLC	WT	WT	0.000447756				d4	E3	2.28
Esrrb	d4PGCLC	Esrrb	clonal line 1	0.25				Prdm14	d4PGCLC	WT	WT	0.14161				d4	E3	2.71
Esrrb	ESC	Esrrb	clonal line 1	0.171943				Prdm14	d4PGCLC	WT	WT	0.148651
Esrrb	EpiLC	Esrrb	clonal line 1	0.00154305				Prdm14	d4PGCLC	WT	WT	0.150726
Esrrb	d2PGCLC	Esrrb	clonal line 1	0.0642571				Prdm14	ESC	E1	clonal line 1	0.244855
Esrrb	d4PGCLC	Esrrb	clonal line 1	0.213899				Prdm14	ESC	E1	clonal line 1	0.215387
Esrrb	ESC	Esrrb	clonal line 1	0.171348				Prdm14	ESC	E1	clonal line 1	0.249135
Esrrb	EpiLC	Esrrb	clonal line 1	0.00145476				Prdm14	d2PGCLC	E1	clonal line 1	0.0355255
Esrrb	d2PGCLC	Esrrb	clonal line 1	0.0717936				Prdm14	d2PGCLC	E1	clonal line 1	0.0435857
Esrrb	d4PGCLC	Esrrb	clonal line 1	0.190122				Prdm14	d2PGCLC	E1	clonal line 1	0.0320174
Esrrb	ESC	Esrrb	clonal line 2	0.128514				Prdm14	ESC	E1	clonal line 2	0.245705
Esrrb	EpiLC	Esrrb	clonal line 2	0.0024551				Prdm14	ESC	E1	clonal line 2	0.234068
Esrrb	d2PGCLC	Esrrb	clonal line 2	0.0573128				Prdm14	ESC	E1	clonal line 2	0.227667
Esrrb	d4PGCLC	Esrrb	clonal line 1	0.273573				Prdm14	d2PGCLC	E1	clonal line 2	0.0409498
Esrrb	ESC	Esrrb	clonal line 2	0.130761				Prdm14	d2PGCLC	E1	clonal line 2	0.0437371
Esrrb	EpiLC	Esrrb	clonal line 2	0.00195312				Prdm14	d2PGCLC	E1	clonal line 2	0.0361465
Esrrb	d2PGCLC	Esrrb	clonal line 2	0.0727958				Prdm14	ESC	WT	WT	0.219151
Esrrb	d4PGCLC	Esrrb	clonal line 1	0.232451				Prdm14	ESC	WT	WT	0.196146
Esrrb	ESC	Esrrb	clonal line 2	0.128514				Prdm14	ESC	WT	WT	0.20733
Esrrb	EpiLC	Esrrb	clonal line 2	0.00229069				Prdm14	d2PGCLC	WT	WT	0.184923
Esrrb	d2PGCLC	Esrrb	clonal line 2	0.0660636				Prdm14	d2PGCLC	WT	WT	0.20166
Esrrb	d4PGCLC	Esrrb	clonal line 1	0.244008				Prdm14	d2PGCLC	WT	WT	0.209497
								Prdm14	ESC	WT	WT	0.166662
								Prdm14	ESC	E2	clonal line 1	0.0326902
								Prdm14	ESC	E2	clonal line 2	0.0336092
								Prdm14	ESC	E3	clonal line 1	0.120742
								Prdm14	ESC	E3	clonal line 2	0.0997873
								Prdm14	EpiLC	WT	WT	0.000526967
								Prdm14	EpiLC	E2	clonal line 1	7.05986e-05
								Prdm14	EpiLC	E2	clonal line 2	1.53649e-05
								Prdm14	EpiLC	E3	clonal line 1	8.16606e-05
								Prdm14	EpiLC	E3	clonal line 2	0.000196253
								Prdm14	d2PGCLC	WT	WT	0.126745
								Prdm14	d2PGCLC	E2	clonal line 1	0.0911888
								Prdm14	d2PGCLC	E2	clonal line 2	0.0642571
								Prdm14	d2PGCLC	E3	clonal line 1	0.103665
								Prdm14	d2PGCLC	E3	clonal line 2	0.0788361
								Prdm14	d4PGCLC	WT	WT	0.100134
								Prdm14	d4PGCLC	E2	clonal line 1	0.0730486
								Prdm14	d4PGCLC	E2	clonal line 2	0.0788361
								Prdm14	d4PGCLC	E3	clonal line 1	0.0813339
								Prdm14	d4PGCLC	E3	clonal line 2	0.058924
								Prdm14	ESC	WT	WT	0.18621
								Prdm14	ESC	E2	clonal line 1	0.036272
								Prdm14	ESC	E2	clonal line 2	0.0315766
								Prdm14	ESC	E3	clonal line 1	0.109956
								Prdm14	ESC	E3	clonal line 2	0.100481
								Prdm14	EpiLC	WT	WT	0.00041345
								Prdm14	EpiLC	E2	clonal line 1	3.31645e-05
								Prdm14	EpiLC	E2	clonal line 2	3.64177e-05
								Prdm14	EpiLC	E3	clonal line 1	0.000139737
								Prdm14	EpiLC	E3	clonal line 2	0.000196934
								Prdm14	d2PGCLC	WT	WT	0.130308
								Prdm14	d2PGCLC	E2	clonal line 1	0.0821839
								Prdm14	d2PGCLC	E2	clonal line 2	0.0638133
								Prdm14	d2PGCLC	E3	clonal line 1	0.0944045
								Prdm14	d2PGCLC	E3	clonal line 2	0.0865693
								Prdm14	d4PGCLC	WT	WT	0.101884
								Prdm14	d4PGCLC	E2	clonal line 1	0.0766803
								Prdm14	d4PGCLC	E2	clonal line 2	0.0844944
								Prdm14	d4PGCLC	E3	clonal line 1	0.0830429
								Prdm14	d4PGCLC	E3	clonal line 2	0.0581128
								Prdm14	ESC	WT	WT	0.185565
								Prdm14	ESC	E2	clonal line 1	0.0341967
								Prdm14	ESC	E2	clonal line 2	0.0306069
								Prdm14	ESC	E3	clonal line 1	0.123707
								Prdm14	ESC	E3	clonal line 2	0.103665
								Prdm14	EpiLC	WT	WT	0.000345267
								Prdm14	EpiLC	E2	clonal line 1	8.3088e-05
								Prdm14	EpiLC	E2	clonal line 2	6.29689e-05
								Prdm14	EpiLC	E3	clonal line 1	9.8467e-05
								Prdm14	EpiLC	E3	clonal line 2	0.000107008
								Prdm14	d2PGCLC	WT	WT	0.165511
								Prdm14	d2PGCLC	E2	clonal line 1	0.0816162
								Prdm14	d2PGCLC	E2	clonal line 2	0.0618535
								Prdm14	d2PGCLC	E3	clonal line 1	0.109197
								Prdm14	d2PGCLC	E3	clonal line 2	0.0868699
								Prdm14	d4PGCLC	WT	WT	0.102949
								Prdm14	d4PGCLC	E2	clonal line 1	0.0769465
								Prdm14	d4PGCLC	E2	clonal line 2	0.0856739
								Prdm14	d4PGCLC	E3	clonal line 1	0.0842021
								Prdm14	d4PGCLC	E3	clonal line 2	0.0633725

## Sheet: Fig. 4
Fig. 4a:The indicated ESC lines were differentiated into PGCLC and PGCLC were quantified in d4 EB						Fig. 4e:The indicated ESC lines were differentiated from EpiLC or EpiSC into PGCLC and PGCLC were quantified in d4 EB
day	Stage	Cell type	% of PGCLC			Origin	Cell type	% of PGCLC
d2	EpiLC	WT	5.6			EpiLC	Nanog_Dox	34.1
d2	EpiLC	WT	6.51			EpiLC	Nanog_Dox	37.3
d2	EpiLC	Otx2	42.6			EpiLC	Nanog_noBMP4	1.17
d2	EpiLC	Otx2	55.3			EpiLC	Nanog_noBMP4	1.2
d4	EpiSC	Otx2	41.1			EpiLC	Prdm14_Dox	20.1
d4	EpiSC	Otx2	40.9			EpiLC	Prdm14_Dox	18.7
d4	EpiSC	WT	2.79			EpiLC	Prdm14_noBMP4	0.6
d4	EpiSC	WT	2.49			EpiLC	Prdm14_noBMP4	0.73
d8	EpiSC	Otx2	1.48			EpiLC	WT_BMP4	4.24
d8	EpiSC	Otx2	1.58			EpiLC	WT_BMP4	5.04
d8	EpiSC	WT	1.92			EpiLC	WT_Dox_noBMP4	0.92
d8	EpiSC	WT	1.6			EpiLC	WT_Dox_noBMP4	0.53
d2	EpiLC	WT	8.88			EpiLC	WT_noBMP4	0.66
d2	EpiLC	WT	6.6			EpiLC	WT_noBMP4	1.12
d2	EpiLC	Otx2	27.8			EpiSC	Nanog_Dox	14.1
d2	EpiLC	Otx2	43			EpiSC	Nanog_Dox	12.5
d3	EpiSC	Otx2	39			EpiSC	Nanog_noBMP4	0.87
d3	EpiSC	Otx2	52.4			EpiSC	Nanog_noBMP4	1.34
d3	EpiSC	WT	2.18			EpiSC	Prdm14_Dox	0.76
d3	EpiSC	WT	3.61			EpiSC	Prdm14_Dox	0.89
d7	EpiSC	Otx2	11			EpiSC	Prdm14_noBMP4	0.17
d7	EpiSC	Otx2	6.21			EpiSC	Prdm14_noBMP4	0.058
d7	EpiSC	WT	0.13			EpiSC	WT_BMP4	0.21
d7	EpiSC	WT	0.085			EpiSC	WT_BMP4	0.19
						EpiSC	WT_Dox_noBMP4	0.64
						EpiSC	WT_Dox_noBMP4	0.29
						EpiSC	WT_noBMP4	0.4
						EpiSC	WT_noBMP4	0.52

## Sheet: Fig. 6
Fig. 6a:The indicated ESC lines were differentiated into PGCLC and PGCLC were quantified in d4 EB				Fig. 6h:The indicated ESC lines were differentiated into PGCLC and PGCLC were quantified in d4 EB
Day	Cell type	% of PGCLC		Day	Cell	Cell line	% of PGCLC
d4	Mll34_dCD	1.83		d4	R1_WT	WT	8.96
d4	Mll34_dCD	1.72		d4	R1_WT	WT	8.33
d4	Mll34_dCT	2.7		d4	R1_WT	WT	7.48
d4	Mll34_dCT	2.22		d4	R1_WT	WT	9.1
d4	R1_WT	7.2		d4	R1_Otx2	clonal line 1	18.1
d4	4CT_Mll3WT	6.47		d4	R1_Otx2	clonal line 1	20.5
d4	4CT_Mll3WT	7.2		d4	R1_Otx2	clonal line 1	11.9
d4	Mll34_dCD	5.15		d4	R1_Otx2	clonal line 1	11.2
d4	Mll34_dCD	3.09		d4	Mll34_dCD	Mll34_dCD	3.55
d4	R1_WT	10.7		d4	Mll34_dCD	Mll34_dCD	3.34
d4	R1_WT	7.88		d4	dCD_Otx2	clonal line 1	4.21
d4	Mll34_dCD	4.91		d4	dCD_Otx2	clonal line 1	5.09
d4	Mll34_dCD	3.54		d4	dCD_Otx2	clonal line 1	4.96
d4	Mll34_dCT	3.65		d4	dCD_Otx2	clonal line 2	3.58
d4	Mll34_dCT	3.86		d4	dCD_Otx2	clonal line 2	2.98
d4	R1_WT	6.64		d4	dCD_Otx2	clonal line 2	2.58
d4	R1_WT	6.83
d4	4CT_Mll3WT	4.34
d4	4CT_Mll3WT	5.96

## Sheet: Supplementary Fig. 2
Supplementary Fig. 2d: Klf5 expression were measured by RT-qPCR in d4 EB differentiated from WT ESC and two different ESC clonal lines with the Klf5 enhancer deletion								Supplementary Fig. 2e: Lrrc31 and Lrrc34 expression were measured by RT-qPCR in d4 EB differentiated from WT ESC and two different ESC clonal lines with the Lrrc31/Lrrc34 enhancer deletion
Stage	Cell type	Cell line	Primer	Normalized Expression				Stage	Cell type	Cell line	Primer	Normalized Expression
ESC	WT	WT	Klf5	4.06992				ESC	WT	WT	Lrrc31	0.755236
EpiLC	WT	WT	Klf5	2.03496				ESC	WT	WT	Lrrc31	0.768438
d2EB	WT	WT	Klf5	5.18736				ESC	WT	WT	Lrrc31	0.734584
d4EB	WT	WT	Klf5	6.89237				ESC	Lrrc31/34	clonal line 1	Lrrc31	0.160985
ESC	WT	WT	Klf5	4.27226				ESC	Lrrc31/34	clone line 1	Lrrc31	0.164368
EpiLC	WT	WT	Klf5	1.96564				ESC	Lrrc31/34	clonal line 1	Lrrc31	0.176165
d2EB	WT	WT	Klf5	5.65685				ESC	Lrrc31/34	clonal line 2	Lrrc31	0.203063
d4EB	WT	WT	Klf5	7.6211				ESC	Lrrc31/34	clonal line 2	Lrrc31	0.180491
ESC	WT	WT	Klf5	4.50023				ESC	Lrrc31/34	clonal line 2	Lrrc31	0.190122
EpiLC	WT	WT	Klf5	2.12874				EpiLC	WT	WT	Lrrc31	0.0349152
d2EB	WT	WT	Klf5	4.64282				EpiLC	WT	WT	Lrrc31	0.0332616
d4EB	WT	WT	Klf5	5.75573				EpiLC	WT	WT	Lrrc31	0.0317962
ESC	Klf5	clonal line 1	Klf5	0.116629				EpiLC	Lrrc31/34	clonal line 1	Lrrc31	0.0115177
EpiLC	Klf5	clonal line 1	Klf5	0.149685				EpiLC	Lrrc31/34	clone line 1	Lrrc31	0.0092265
d2EB	Klf5	clonal line 1	Klf5	0.208772				EpiLC	Lrrc31/34	clonal line 1	Lrrc31	0.00872881
d4EB	Klf5	clonal line 1	Klf5	0.388234				EpiLC	Lrrc31/34	clonal line 2	Lrrc31	0.0153034
ESC	Klf5	clonal line 1	Klf5	0.122004				EpiLC	Lrrc31/34	clonal line 2	Lrrc31	0.016176
EpiLC	Klf5	clonal line 1	Klf5	0.155501				EpiLC	Lrrc31/34	clonal line 2	Lrrc31	0.01418
d2EB	Klf5	clonal line 1	Klf5	0.00608722				ESC	WT	WT	Lrrc34	2.52275
d4EB	Klf5	clonal line 1	Klf5	0.515842				ESC	WT	WT	Lrrc34	2.2974
ESC	Klf5	clonal line 1	Klf5	0.13167				ESC	WT	WT	Lrrc34	2.81864
EpiLC	Klf5	clonal line 1	Klf5	0.153893				ESC	Lrrc31/34	clonal line 1	Lrrc34	1.68763
d2EB	Klf5	clonal line 1	Klf5	0.027489				ESC	Lrrc31/34	clone line 1	Lrrc34	1.74715
d4EB	Klf5	clonal line 1	Klf5	0.51943				ESC	Lrrc31/34	clonal line 1	Lrrc34	1.87254
ESC	Klf5	clonal line 2	Klf5	0.102238				ESC	Lrrc31/34	clonal line 2	Lrrc34	1.87905
EpiLC	Klf5	clonal line 2	Klf5	0.147113				ESC	Lrrc31/34	clonal line 2	Lrrc34	1.89212
d2EB	Klf5	clonal line 2	Klf5	1.08298				ESC	Lrrc31/34	clonal line 2	Lrrc34	1.85961
d4EB	Klf5	clonal line 2	Klf5	0.5				EpiLC	WT	WT	Lrrc34	0.036906
ESC	Klf5	clonal line 2	Klf5	0.107321				EpiLC	WT	WT	Lrrc34	0.040386
EpiLC	Klf5	clonal line 2	Klf5	0.145088				EpiLC	WT	WT	Lrrc34	0.0352801
d2EB	Klf5	clonal line 2	Klf5	1.02456				EpiLC	Lrrc31/34	clonal line 1	Lrrc34	0.0272047
d4EB	Klf5	clonal line 2	Klf5	0.594604				EpiLC	Lrrc31/34	clone line 1	Lrrc34	0.0287559
ESC	Klf5	clonal line 2	Klf5	0.107321				EpiLC	Lrrc31/34	clonal line 1	Lrrc34	0.026278
EpiLC	Klf5	clonal line 2	Klf5	0.157672				EpiLC	Lrrc31/34	clonal line 2	Lrrc34	0.032352
d2EB	Klf5	clonal line 2	Klf5	1.11342				EpiLC	Lrrc31/34	clonal line 2	Lrrc34	0.0344345
d4EB	Klf5	clonal line 2	Klf5	0.535887				EpiLC	Lrrc31/34	clonal line 2	Lrrc34	0.032352
								d2EB	WT	WT	Lrrc31	0.137738
								d2EB	WT	WT	Lrrc31	0.129857
								d2EB	WT	WT	Lrrc31	0.121582
								d2EB	Lrrc31/34	clonal line 1	Lrrc31	0.00334217
								d2EB	Lrrc31/34	clone line 1	Lrrc31	0.00349619
								d2EB	Lrrc31/34	clonal line 1	Lrrc31	0.00258611
								d2EB	Lrrc31/34	clonal line 2	Lrrc31	0.00129754
								d2EB	Lrrc31/34	clonal line 2	Lrrc31	0.00240458
								d2EB	Lrrc31/34	clonal line 2	Lrrc31	0.00167689
								d4EB	WT	WT	Lrrc31	0.328736
								d4EB	WT	WT	Lrrc31	0.372419
								d4EB	WT	WT	Lrrc31	0.297302
								d4EB	Lrrc31/34	clonal line 1	Lrrc31	0.0132763
								d4EB	Lrrc31/34	clone line 1	Lrrc31	0.0159533
								d4EB	Lrrc31/34	clonal line 1	Lrrc31	0.0197774
								d4EB	Lrrc31/34	clonal line 2	Lrrc31	0.0166308
								d4EB	Lrrc31/34	clonal line 2	Lrrc31	0.0166885
								d4EB	Lrrc31/34	clonal line 2	Lrrc31	0.027489
								d2EB	WT	WT	Lrrc34	0.277392
								d2EB	WT	WT	Lrrc34	0.274523
								d2EB	WT	WT	Lrrc34	0.291183
								d2EB	Lrrc31/34	clonal line 1	Lrrc34	0.0950612
								d2EB	Lrrc31/34	clone line 1	Lrrc34	0.098073
								d2EB	Lrrc31/34	clonal line 1	Lrrc34	0.0788361
								d2EB	Lrrc31/34	clonal line 2	Lrrc34	0.0693481
								d2EB	Lrrc31/34	clonal line 2	Lrrc34	0.0683934
								d2EB	Lrrc31/34	clonal line 2	Lrrc34	0.0769465
								d4EB	WT	WT	Lrrc34	0.427798
								d4EB	WT	WT	Lrrc34	0.455335
								d4EB	WT	WT	Lrrc34	0.460094
								d4EB	Lrrc31/34	clonal line 1	Lrrc34	0.290176
								d4EB	Lrrc31/34	clone line 1	Lrrc34	0.291183
								d4EB	Lrrc31/34	clonal line 1	Lrrc34	0.283221
								d4EB	Lrrc31/34	clonal line 2	Lrrc34	0.31864
								d4EB	Lrrc31/34	clonal line 2	Lrrc34	0.313166
								d4EB	Lrrc31/34	clonal line 2	Lrrc34	0.288172

## Sheet: Supplementary Fig. 3
Supplementary Fig. 3c: H3K4me1 ChIP-qPCR analyses for the PGCLC enhancers of Esrrb, Klf5 and Lrrc31/34 in d2 EpiLC and EpiSC differentiated from E14 ESC.
Stage	Enhancer	Enrichment	log
EpiLC	Esrrb	13.1775	3.72
EpiLC	Esrrb	12.6407	3.66
EpiLC	Esrrb	17.8766	4.16
EpiLC	Lrrc31/34	12.9063	3.69
EpiLC	Lrrc31/34	9.44794	3.24
EpiLC	Lrrc31/34	9.84916	3.3
EpiLC	Klf5	19.6983	4.3
EpiLC	Klf5	15.8895	3.99
EpiLC	Klf5	17.3878	4.12
EpiSC	Esrrb	4.40762	2.14
EpiSC	Esrrb	2.49666	1.32
EpiSC	Esrrb	1.6358	0.71
EpiSC	Lrrc31/34	1.68179	0.75
EpiSC	Lrrc31/34	1.45397	0.54
EpiSC	Lrrc31/34	1.77769	0.83
EpiSC	Klf5	6.02099	2.59
EpiSC	Klf5	5.65685	2.5
EpiSC	Klf5	3.43426	1.78

## Sheet: Supplementary Fig. 4
Supplementary Fig. 4c: H3K4me1 and H3K4me2 ChIP-qPCR analyses for selected PGCLC enhancers in E14 WT and Otx2-/- cells (2i ESC and d2 EpiLC).					Supplementary Fig. 4e-f: Western blot analysis of the inducible overexpression of exogenous PRDM14-HA (e) and NANOG (f).
Enrichment	Enhancer	Stage	Modification
1.64718	Zfp42	ESC_WT	H3K4me1
1.81504	Zfp42	ESC_WT	H3K4me1
1.56917	Zfp42	ESC_WT	H3K4me1
3.05252	Zfp42	ESC_WT	H3K4me2
2.77022	Zfp42	ESC_WT	H3K4me2
2.54912	Zfp42	ESC_WT	H3K4me2
2.49666	Zfp42	ESC_Otx2	H3K4me1
1.85318	Zfp42	ESC_Otx2	H3K4me1
1.79005	Zfp42	ESC_Otx2	H3K4me1
3.50642	Zfp42	ESC_Otx2	H3K4me2
3.09513	Zfp42	ESC_Otx2	H3K4me2
3.05252	Zfp42	ESC_Otx2	H3K4me2
1.36604	Zfp42	EpiLC_WT	H3K4me1
1.31039	Zfp42	EpiLC_WT	H3K4me1
1.31039	Zfp42	EpiLC_WT	H3K4me1
2.8481	Zfp42	EpiLC_WT	H3K4me2
2.42839	Zfp42	EpiLC_WT	H3K4me2
2.75108	Zfp42	EpiLC_WT	H3K4me2
1.77769	Zfp42	EpiLC_Otx2	H3K4me1
1.70527	Zfp42	EpiLC_Otx2	H3K4me1
1.97247	Zfp42	EpiLC_Otx2	H3K4me1
8	Zfp42	EpiLC_Otx2	H3K4me2
7.4127	Zfp42	EpiLC_Otx2	H3K4me2
9.06307	Zfp42	EpiLC_Otx2	H3K4me2
2.36199	Prdm14	ESC_WT	H3K4me1
2.88786	Prdm14	ESC_WT	H3K4me1
2.34567	Prdm14	ESC_WT	H3K4me1
6.49802	Prdm14	ESC_WT	H3K4me2
6.82108	Prdm14	ESC_WT	H3K4me2
7.06162	Prdm14	ESC_WT	H3K4me2
2.96905	Prdm14	ESC_Otx2	H3K4me1
2.63902	Prdm14	ESC_Otx2	H3K4me1
2.37841	Prdm14	ESC_Otx2	H3K4me1
7.67411	Prdm14	ESC_Otx2	H3K4me2
6.9644	Prdm14	ESC_Otx2	H3K4me2
5.20537	Prdm14	ESC_Otx2	H3K4me2
1.48452	Prdm14	EpiLC_WT	H3K4me1
1.65864	Prdm14	EpiLC_WT	H3K4me1
1.53688	Prdm14	EpiLC_WT	H3K4me1
2.23457	Prdm14	EpiLC_WT	H3K4me2
2.28153	Prdm14	EpiLC_WT	H3K4me2
2.34567	Prdm14	EpiLC_WT	H3K4me2
1.85318	Prdm14	EpiLC_Otx2	H3K4me1
1.98618	Prdm14	EpiLC_Otx2	H3K4me1
2	Prdm14	EpiLC_Otx2	H3K4me1
4.08405	Prdm14	EpiLC_Otx2	H3K4me2
4.14106	Prdm14	EpiLC_Otx2	H3K4me2
3.97237	Prdm14	EpiLC_Otx2	H3K4me2
2.41162	Esrrb	ESC_WT	H3K4me1
2.54912	Esrrb	ESC_WT	H3K4me1
2.75108	Esrrb	ESC_WT	H3K4me1
7.11074	Esrrb	ESC_WT	H3K4me2
8.05564	Esrrb	ESC_WT	H3K4me2
7.83536	Esrrb	ESC_WT	H3K4me2
2.62079	Esrrb	ESC_Otx2	H3K4me1
2.23457	Esrrb	ESC_Otx2	H3K4me1
2.20381	Esrrb	ESC_Otx2	H3K4me1
10.1965	Esrrb	ESC_Otx2	H3K4me2
6.6807	Esrrb	ESC_Otx2	H3K4me2
7.51618	Esrrb	ESC_Otx2	H3K4me2
1.65864	Esrrb	EpiLC_WT	H3K4me1
1.95884	Esrrb	EpiLC_WT	H3K4me1
1.81504	Esrrb	EpiLC_WT	H3K4me1
3.605	Esrrb	EpiLC_WT	H3K4me2
3.89062	Esrrb	EpiLC_WT	H3K4me2
3.70635	Esrrb	EpiLC_WT	H3K4me2
2.05623	Esrrb	EpiLC_Otx2	H3K4me1
2.23457	Esrrb	EpiLC_Otx2	H3K4me1
2.01391	Esrrb	EpiLC_Otx2	H3K4me1
7.01285	Esrrb	EpiLC_Otx2	H3K4me2
7.21	Esrrb	EpiLC_Otx2	H3K4me2
7.88986	Esrrb	EpiLC_Otx2	H3K4me2
0.97942	Esrp1	ESC_WT	H3K4me1
1.12264	Esrp1	ESC_WT	H3K4me1
0.933033	Esrp1	ESC_WT	H3K4me1
1.17283	Esrp1	ESC_WT	H3K4me2
1.13288	Esrp1	ESC_WT	H3K4me2
1.16473	Esrp1	ESC_WT	H3K4me2
1.14076	Esrp1	ESC_Otx2	H3K4me1
1.10957	Esrp1	ESC_Otx2	H3K4me1
1.22264	Esrp1	ESC_Otx2	H3K4me1
1.32869	Esrp1	ESC_Otx2	H3K4me2
1.23971	Esrp1	ESC_Otx2	H3K4me2
0.926588	Esrp1	ESC_Otx2	H3K4me2
1	Esrp1	EpiLC_WT	H3K4me1
1.04972	Esrp1	EpiLC_WT	H3K4me1
1.13114	Esrp1	EpiLC_WT	H3K4me1
1.65864	Esrp1	EpiLC_WT	H3K4me2
1.50525	Esrp1	EpiLC_WT	H3K4me2
1.65864	Esrp1	EpiLC_WT	H3K4me2
1.22264	Esrp1	EpiLC_Otx2	H3K4me1
1.20581	Esrp1	EpiLC_Otx2	H3K4me1
1.20581	Esrp1	EpiLC_Otx2	H3K4me1
2.41162	Esrp1	EpiLC_Otx2	H3K4me2
2.65737	Esrp1	EpiLC_Otx2	H3K4me2
3.36359	Esrp1	EpiLC_Otx2	H3K4me2
1.3566	Prdm1	ESC_WT	H3K4me1
1.30134	Prdm1	ESC_WT	H3K4me1
1.17283	Prdm1	ESC_WT	H3K4me1
4.72397	Prdm1	ESC_WT	H3K4me2
4.11246	Prdm1	ESC_WT	H3K4me2
3.91768	Prdm1	ESC_WT	H3K4me2
2.37841	Prdm1	ESC_Otx2	H3K4me1
1.55833	Prdm1	ESC_Otx2	H3K4me1
1.60214	Prdm1	ESC_Otx2	H3K4me1
7.31065	Prdm1	ESC_Otx2	H3K4me2
5.02805	Prdm1	ESC_Otx2	H3K4me2
4.69134	Prdm1	ESC_Otx2	H3K4me2
1.25701	Prdm1	EpiLC_WT	H3K4me1
1.59107	Prdm1	EpiLC_WT	H3K4me1
1.46409	Prdm1	EpiLC_WT	H3K4me1
2.32947	Prdm1	EpiLC_WT	H3K4me2
2.20381	Prdm1	EpiLC_WT	H3K4me2
2.32947	Prdm1	EpiLC_WT	H3K4me2
2.2974	Prdm1	EpiLC_Otx2	H3K4me1
1.6245	Prdm1	EpiLC_Otx2	H3K4me1
1.82766	Prdm1	EpiLC_Otx2	H3K4me1
5.02805	Prdm1	EpiLC_Otx2	H3K4me2
3.36359	Prdm1	EpiLC_Otx2	H3K4me2
4.99332	Prdm1	EpiLC_Otx2	H3K4me2
2.25012	Klf5	ESC_WT	H3K4me1
2.18859	Klf5	ESC_WT	H3K4me1
2.07053	Klf5	ESC_WT	H3K4me1
4.14106	Klf5	ESC_WT	H3K4me2
5.02805	Klf5	ESC_WT	H3K4me2
5.27803	Klf5	ESC_WT	H3K4me2
2.65737	Klf5	ESC_Otx2	H3K4me1
2.28153	Klf5	ESC_Otx2	H3K4me1
2.01391	Klf5	ESC_Otx2	H3K4me1
5.38893	Klf5	ESC_Otx2	H3K4me2
5.1337	Klf5	ESC_Otx2	H3K4me2
4.85678	Klf5	ESC_Otx2	H3K4me2
1.44393	Klf5	EpiLC_WT	H3K4me1
1.69349	Klf5	EpiLC_WT	H3K4me1
1.3566	Klf5	EpiLC_WT	H3K4me1
3.45815	Klf5	EpiLC_WT	H3K4me2
3.4822	Klf5	EpiLC_WT	H3K4me2
3.91768	Klf5	EpiLC_WT	H3K4me2
2.11404	Klf5	EpiLC_Otx2	H3K4me1
1.97247	Klf5	EpiLC_Otx2	H3K4me1
2.11404	Klf5	EpiLC_Otx2	H3K4me1
4.92458	Klf5	EpiLC_Otx2	H3K4me2
5.57897	Klf5	EpiLC_Otx2	H3K4me2
6.49802	Klf5	EpiLC_Otx2	H3K4me2

## Sheet: Supplementary Fig. 5
Supplementary Fig. 5i: Western Blot analysis of the ESRRB and OTX2 protein levels present in WT and dCD ESC as well as upon their differentiation into d2 EpiLC.

## Sheet: Supplementary Figure 6
Supplementary Fig. 6b: WT ESC and Mll3/4 dCD ESC lines were differentiated into PGCLC and PGCLC were quantified in d6 EB				Supplementary Fig. 6c: Percentage of WT and dCD cells present within each of the clusters identified in d4 EB					Supplementary Fig. 6g: Western blot analysis of the OTX2 levels in Otx2-/- and dCD Otx2-/- d2 EpiLC.
Day	Cell type	% of PGCLC		Cluster	Cell type	Freq	norm_Freq (%)
d6	Mll34_dCD	2.14		undefined dCD 1	dCD	50	2.94291
d6	Mll34_dCD	1.3		ExM-LC 2	dCD	598	35.1972
d6	WT	5.85		undefined dCD 2	dCD	128	7.53384
d6	WT	7.21		ExE-LC	dCD	500	29.4291
				ExM-LC 1	dCD	350	20.6004
				PGCLC	dCD	8	0.470865
				ExEndoderm/Gut-like	dCD	19	1.1183
				2-cell like	dCD	11	0.64744
				Endothelial	dCD	35	2.06004
				undefined dCD 1	WT	625	44.1384
				ExM-LC 2	WT	19	1.34181
				undefined dCD 2	WT	415	29.3079
				ExE-LC	WT	42	2.9661
				ExM-LC 1	WT	102	7.20339
				PGCLC	WT	162	11.4407
				ExEndoderm/Gut-like	WT	25	1.76554
				2-cell like	WT	26	1.83616
				Endothelial	WT	0	0
